# Supplementary material for: Motor generated torque drives coupled yawing and orbital rotations of kinesin coated gold nanorods
Source: Commun Biol. 2022 Dec 20;5:1368. doi: 10.1038/s42003-022-04304-w (PMC9767927; doi:10.1038/s42003-022-04304-w)
Supplement: Supplementary file 4 — Supplementary Data 1 [file 42003_2022_4304_MOESM4_ESM.xlsx]

## Sheet: Fig.1c,d
Fig. 1c				Fig. 1d
Orientation	Intensity_upper	Intensity_bottom		Normalized summed-intensity	DOP
0	20.2	23.4		0.260454	0.0733945
20	19.1	43.6		0.374552	0.39075
40	18.7	93.7		0.671446	0.66726
60	39	115.2		0.921147	0.494163
80	81.6	85.8		1	0.0250896
100	114.2	38.1		0.909797	-0.499672
120	91.9	19		0.662485	-0.657349
140	52.6	20.4		0.436081	-0.441096
160	25.4	21.6		0.280765	-0.0808511
180	20.2	23.5		0.261051	0.0755149

## Sheet: Fig.2d,e
Fig. 2b			Fig. 2c				Fig. 2d							Fig. 2d					Fig. 2e
Summed-intensity	DOP		X	Y	Z		Time_XY	Y	X	Time_moving_avr	Y_moving_avr	X_moving_avr		Time_Pol	DOP	Summed-intensity	Angle		Lag	CCF_Y_DOP	CCF_Y_Sum-intensity
50.8574	0.316462		52.4577	28.4076	-270.561		0	45.394	0.00877363	0.07	28.4076	0.0524577		0	0.316462	50.8574	60.6752		-1	-0.402343	-0.0448453
63.0751	0.383794		60.0054	24.2144	-261.089		0.01	48.9589	0.0265246	0.08	24.2144	0.0600054		0.01	0.383794	63.0751	70.5646		-0.99	-0.406293	-0.0234643
67.8348	0.361311		69.0838	21.075	-244.12		0.02	46.6607	0.0301811	0.09	21.075	0.0690838		0.02	0.361311	67.8348	74.5814		-0.98	-0.408012	0.000869603
62.7282	0.289362		77.6581	18.7561	-224.067		0.03	48.9664	0.0211802	0.1	18.7561	0.0776581		0.03	0.289362	62.7282	72.9719		-0.97	-0.408044	0.0242279
62.9776	0.331783		86.3973	17.1947	-200.272		0.04	19.2826	0	0.11	17.1947	0.0863973		0.04	0.331783	62.9776	71.8492		-0.96	-0.405321	0.0453934
72.1953	0.152008		98.3062	17.7595	-169.1		0.05	34.3994	0.0329522	0.12	17.7595	0.0983062		0.05	0.152008	72.1953	86.8794		-0.95	-0.400072	0.0648402
65.9935	0.036101		107.816	16.8454	-138.314		0.06	40.7994	0.0374459	0.13	16.8454	0.107816		0.06	0.036101	65.9935	92.3245		-0.94	-0.394618	0.0842033
58.5944	-0.057366		116.511	15.9059	-109.877		0.07	36.0467	0.0588912	0.14	15.9059	0.116511		0.07	-0.057366	58.5944	102.388		-0.93	-0.385224	0.100137
67.1023	0.098798		125.407	15.8233	-84.1166		0.08	23.4393	0.0662653	0.15	15.8233	0.125407		0.08	0.098798	67.1023	87.3616		-0.92	-0.380103	0.117754
56.5513	-0.153708		133.664	18.1182	-58.2115		0.09	25.5134	0.0739077	0.16	18.1182	0.133664		0.09	-0.153708	56.5513	123.821		-0.91	-0.373587	0.137725
53.2837	-0.136791		141.01	18.6907	-45.5623		0.1	21.0497	0.0685686	0.17	18.6907	0.14101		0.1	-0.136791	53.2837	128.845		-0.9	-0.366548	0.159482
55.1726	-0.105846		148.692	18.3573	-23.3403		0.11	20.9064	0.0798766	0.18	18.3573	0.148692		0.11	-0.105846	55.1726	116.654		-0.89	-0.360788	0.180119
50.5921	-0.303138		155.986	17.7657	-7.68157		0.12	6.24459	0.0831065	0.19	17.7657	0.155986		0.12	-0.303138	50.5921	145.882		-0.88	-0.352563	0.200493
52.9436	-0.393108		163.941	20.1606	15.8778		0.13	12.4025	0.0975547	0.2	20.1606	0.163941		0.13	-0.393108	52.9436	143.824		-0.87	-0.338122	0.225431
50.9096	-0.409215		172.547	22.4102	32.704		0.14	-3.9502	0.101637	0.21	22.4102	0.172547		0.14	-0.409215	50.9096	146.362		-0.86	-0.319892	0.247573
42.3087	-0.59161		181.552	27.502	49.3758		0.15	-17.5041	0.121989	0.22	27.502	0.181552		0.15	-0.59161	42.3087	153.609		-0.85	-0.299379	0.26768
32.515	-0.834872		190.022	29.8329	62.0599		0.16	1.8682	0.162702	0.23	29.8329	0.190022		0.16	-0.834872	32.515	156.918		-0.84	-0.285723	0.285558
26.218	-0.66271		196.125	30.0056	66.8522		0.17	11.8771	0.158795	0.24	30.0056	0.196125		0.29	-0.66271	26.218	162.587		-0.83	-0.275867	0.299747
26.7463	-0.538302		204.181	29.9809	71.6524		0.18	25.5455	0.152269	0.25	29.9809	0.204181		0.3	-0.538302	26.7463	165.2		-0.82	-0.264651	0.318516
24.2361	-0.51406		213.766	29.9984	71.1937		0.19	27.7541	0.178634	0.26	29.9984	0.213766		0.31	-0.51406	24.2361	167.353		-0.81	-0.249236	0.338723
25.0706	-0.691774		220.841	29.922	67.5186		0.2	20.6891	0.175605	0.27	29.922	0.220841		0.32	-0.691774	25.0706	162.61		-0.8	-0.230862	0.356622
23.5785	-0.778827		227.621	31.6745	63.5482		0.21	26.707	0.167864	0.28	31.6745	0.227621		0.33	-0.778827	23.5785	161.807		-0.79	-0.207189	0.375341
23.5128	-0.698163		236.339	33.8717	60.164		0.22	34.8066	0.192328	0.29	33.8717	0.236339		0.34	-0.698163	23.5128	163.249		-0.78	-0.181279	0.396299
21.15	-0.680096		244.854	33.9579	58.7603		0.23	57.8636	0.190132	0.3	33.9579	0.244854		0.36	-0.680096	21.15	164.729		-0.77	-0.156818	0.421842
17.3654	-0.86997		254.547	34.5394	49.8251		0.24	34.0997	0.184086	0.31	34.5394	0.254547		0.41	-0.86997	17.3654	162.972		-0.76	-0.136278	0.443999
16.0865	-0.737842		264.316	36.7955	42.4462		0.25	16.049	0.183805	0.32	36.7955	0.264316		0.42	-0.737842	16.0865	165.751		-0.75	-0.114911	0.470175
14.4674	-0.748628		275.324	41.3861	30.4716		0.26	12.0325	0.189283	0.33	41.3861	0.275324		0.43	-0.748628	14.4674	166.183		-0.74	-0.0934686	0.496383
13.6466	-0.837194		287.255	48.254	20.2164		0.27	42.1676	0.202435	0.34	48.254	0.287255		0.45	-0.837194	13.6466	164.887		-0.73	-0.0705686	0.515121
15.7509	-0.760473		299.709	55.6758	3.66605		0.28	46.1465	0.226636	0.35	55.6758	0.299709		0.46	-0.760473	15.7509	165.448		-0.72	-0.0450957	0.531345
13.6511	-0.729277		313.139	62.523	2.4956		0.29	72.4278	0.236722	0.36	62.523	0.313139		0.47	-0.729277	13.6511	166.891		-0.71	-0.0234777	0.544116
14.8869	-0.772771		325.531	67.1096	-0.854691		0.3	17.4589	0.249034	0.37	67.1096	0.325531		0.48	-0.772771	14.8869	165.557		-0.7	-0.00277419	0.55863
16.828	-0.812995		336.895	74.6393	0.464128		0.31	4.45832	0.254243	0.38	74.6393	0.336895		0.49	-0.812995	16.828	164.084		-0.69	0.018901	0.571374
16.0842	-0.735831		346.916	82.2602	2.49711		0.32	11.5069	0.279646	0.39	82.2602	0.346916		0.5	-0.735831	16.0842	165.792		-0.68	0.0370831	0.58882
15.0887	-0.80196		354.873	89.7182	2.43654		0.33	25.8089	0.296033	0.4	89.7182	0.354873		0.51	-0.80196	15.0887	164.95		-0.67	0.0569434	0.60763
15.2588	-0.734321		361.049	95.0285	4.18231		0.34	26.6071	0.284764	0.41	95.0285	0.361049		0.52	-0.734321	15.2588	166.155		-0.66	0.0754569	0.620814
10.9073	-0.559724		371.621	100.886	7.03836		0.35	46.9775	0.277306	0.42	100.886	0.371621		0.53	-0.559724	10.9073	172.107		-0.65	0.0939868	0.62972
11.8824	-0.468756		384.347	106.327	7.63714		0.36	59.6638	0.298625	0.43	106.327	0.384347		0.54	-0.468756	11.8824	174.601		-0.64	0.112627	0.638288
13.2475	-0.515967		395.485	109.273	9.63085		0.37	36.1009	0.32006	0.44	109.273	0.395485		0.55	-0.515967	13.2475	172.518		-0.63	0.132004	0.638618
13.3087	-0.516149		404.363	113.415	10.2993		0.38	66.5847	0.335534	0.45	113.415	0.404363		0.56	-0.516149	13.3087	172.488		-0.62	0.152322	0.639964
13.8574	-0.355637		413.399	115.689	18.2206		0.39	67.9418	0.330617	0.46	115.689	0.413399		0.57	-0.355637	13.8574	178.229		-0.61	0.175059	0.639958
14.5264	-0.344099		425.363	116.319	33.8955		0.4	84.9081	0.348915	0.47	116.319	0.425363		0.58	-0.344099	14.5264	178.492		-0.6	0.196273	0.639316
9.83703	0.006836		437.368	114.138	55.6441		0.41	115.051	0.368256	0.48	114.138	0.437368		0.59	0.006836	9.83703	17.3083		-0.59	0.212851	0.638621
8.43793	0.036725		445.836	110.851	76.1095		0.42	153.494	0.389248	0.49	110.851	0.445836		0.6	0.036725	8.43793	18.6638		-0.58	0.234248	0.635427
8.43113	0.511455		452.643	104.195	99.6921		0.43	148.855	0.428086	0.5	104.195	0.452643		0.61	0.511455	8.43113	36.3811		-0.57	0.257175	0.637279
10.6783	0.569247		458.006	97.749	109.309		0.44	141.226	0.422596	0.51	97.749	0.458006		0.62	0.569247	10.6783	38.5597		-0.56	0.280842	0.638143
10.388	0.669847		463.29	95.2882	122.573		0.45	130.405	0.419495	0.52	95.2882	0.46329		0.63	0.669847	10.388	40.508		-0.55	0.309341	0.635557
10.6035	0.754397		470.833	94.2421	131.704		0.46	118.771	0.404553	0.53	94.2421	0.470833		0.64	0.754397	10.6035	42.0465		-0.54	0.339675	0.63036
11.3336	0.773421		477.701	95.3897	143.05		0.47	123.377	0.399006	0.54	95.3897	0.477701		0.65	0.773421	11.3336	42.5961		-0.53	0.372806	0.627175
13.642	0.773198		484.864	96.1394	153.965		0.48	105.464	0.388678	0.55	96.1394	0.484864		0.66	0.773198	13.642	43.3983		-0.52	0.409944	0.617909
12.5173	0.729993		491.809	99.9254	166.164		0.49	114.465	0.443344	0.56	99.9254	0.491809		0.67	0.729993	12.5173	42.32		-0.51	0.450153	0.605841
17.5173	0.665187		495.138	103.41	177.18		0.5	128.6	0.468195	0.57	103.41	0.495138		0.68	0.665187	17.5173	43.1223		-0.5	0.483473	0.593343
17.7191	0.788272		494.825	106.335	188.14		0.51	103.853	0.465696	0.58	106.335	0.494825		0.69	0.788272	17.7191	45.0974		-0.49	0.512936	0.57704
19.549	0.851473		494.629	109.888	202.718		0.52	98.2243	0.45322	0.59	109.888	0.494629		0.7	0.851473	19.549	46.5707		-0.48	0.538751	0.55814
21.2747	0.842629		497.006	111.147	219.305		0.53	100.699	0.471076	0.6	111.147	0.497006		0.71	0.842629	21.2747	47.105		-0.47	0.552676	0.54362
25.4765	0.827107		497.694	108.056	233.878		0.54	77.393	0.510082	0.61	108.056	0.497694		0.72	0.827107	25.4765	48.5516		-0.46	0.567775	0.526613
15.9731	0.77904		494.263	106.041	241.527		0.55	52.1854	0.528984	0.62	106.041	0.494263		0.73	0.77904	15.9731	44.324		-0.45	0.582777	0.50557
17.2883	0.720562		489.701	106.245	243.177		0.56	65.7479	0.495288	0.63	106.245	0.489701		0.74	0.720562	17.2883	43.9445		-0.44	0.600411	0.484665
22.8189	0.746752		488.27	105.531	247.496		0.57	53.6575	0.491348	0.64	105.531	0.48827		0.75	0.746752	22.8189	46.5323		-0.43	0.61447	0.458412
21.3722	0.742341		485.656	104.697	244.252		0.58	52.1668	0.508528	0.65	104.697	0.485656		0.76	0.742341	21.3722	45.8831		-0.42	0.624361	0.431756
19.4629	0.65648		482.73	107.752	237.19		0.59	104.313	0.501853	0.66	107.752	0.48273		0.77	0.65648	19.4629	43.7714		-0.41	0.632145	0.404335
26.2565	0.810308		478.714	104.508	231.959		0.6	114.714	0.53265	0.67	104.508	0.478714		0.78	0.810308	26.2565	48.688		-0.4	0.635823	0.384525
29.0638	0.793833		473.103	99.5163	230.428		0.61	135.985	0.50756	0.68	99.5163	0.473103		0.79	0.793833	29.0638	49.6815		-0.39	0.630944	0.358337
25.6964	0.789936		470.619	91.7831	222.883		0.62	134.624	0.506457	0.69	91.7831	0.470619		0.8	0.789936	25.6964	48.2394		-0.38	0.631797	0.334874
23.7531	0.826783		467.645	83.4698	217.723		0.63	162.254	0.492852	0.7	83.4698	0.467645		0.81	0.826783	23.7531	47.8721		-0.37	0.629418	0.31595
27.7236	0.814293		466.091	74.7892	216.226		0.64	166.728	0.493281	0.71	74.7892	0.466091		0.82	0.814293	27.7236	49.3257		-0.36	0.622056	0.298858
28.6261	0.851992		462.257	63.0957	204.542		0.65	172.477	0.463494	0.72	63.0957	0.462257		0.83	0.851992	28.6261	50.0431		-0.35	0.615756	0.281225
23.2429	0.817322		459.867	49.9233	196.475		0.66	157.153	0.462767	0.73	49.9233	0.459867		0.84	0.817322	23.2429	47.5678		-0.34	0.607055	0.257648
21.1227	0.792545		460.604	40.6662	190.045		0.67	117.114	0.488872	0.74	40.6662	0.460604		0.85	0.792545	21.1227	46.4469		-0.33	0.598794	0.234271
20.4493	0.728716		459.503	34.0153	180.288		0.68	54.3296	0.481397	0.75	34.0153	0.459503		0.86	0.728716	20.4493	45.3174		-0.32	0.590232	0.213206
13.8733	0.684794		460.621	32.0327	164.064		0.69	47.1724	0.458621	0.76	32.0327	0.460621		0.87	0.684794	13.8733	42.0493		-0.31	0.584513	0.19398
13.0592	0.655074		465.956	32.471	149.139		0.7	55.2389	0.46054	0.77	32.471	0.465956		0.88	0.655074	13.0592	41.2057		-0.3	0.581811	0.176386
16.5037	0.721292		472.719	33.3438	148.065		0.71	55.0327	0.473831	0.78	33.3438	0.472719		0.89	0.721292	16.5037	43.6541		-0.29	0.578842	0.154472
28.5899	0.8407		477.701	34.1281	152.8		0.72	41.1574	0.45213	0.79	34.1281	0.477701		0.9	0.8407	28.5899	49.9274		-0.28	0.57217	0.128179
34.8325	0.871203		484.89	38.0932	168.786		0.73	97.9932	0.464651	0.8	38.0932	0.48489		0.91	0.871203	34.8325	52.7005		-0.27	0.564249	0.0995572
32.4651	0.858039		492.711	38.3873	183.71		0.74	55.6436	0.441602	0.81	38.3873	0.492711		0.92	0.858039	32.4651	51.6426		-0.26	0.551421	0.0730949
31.4107	0.81097		503.838	38.9753	189.551		0.75	39.8413	0.448494	0.82	38.9753	0.503838		0.93	0.81097	31.4107	50.8322		-0.25	0.531807	0.0472331
38.5241	0.783245		510.273	38.0206	188.036		0.76	19.987	0.470289	0.83	38.0206	0.510273		0.94	0.783245	38.5241	53.7784		-0.24	0.515369	0.02439
41.2996	0.771348		512.61	35.2742	191.689		0.77	9.92455	0.461854	0.84	35.2742	0.51261		0.95	0.771348	41.2996	55.0106		-0.23	0.505842	0.00316619
40.4017	0.749091		516.044	35.2498	197.795		0.78	32.0445	0.469548	0.85	35.2498	0.516044		0.96	0.749091	40.4017	54.4784		-0.22	0.495158	-0.0168342
46.2747	0.71341		518.786	29.7355	196.27		0.79	-8.67427	0.435771	0.86	29.7355	0.518786		0.97	0.71341	46.2747	57.2814		-0.21	0.484577	-0.0340871
45.0842	0.736926		522.336	25.0136	201.89		0.8	-25.1079	0.427637	0.87	25.0136	0.522336		0.98	0.736926	45.0842	56.7283		-0.2	0.476787	-0.0484719
49.9323	0.677274		526.161	21.1999	200.576		0.81	18.2953	0.473817	0.88	21.1999	0.526161		0.99	0.677274	49.9323	59.1891		-0.19	0.468363	-0.0687403
45.3314	0.677934		526.118	17.1535	190.523		0.82	17.3519	0.47236	0.89	17.1535	0.526118		1	0.677934	45.3314	56.7088		-0.18	0.454906	-0.0863193
44.0207	0.703681		525.706	12.0488	167.981		0.83	24.5893	0.498162	0.9	12.0488	0.525706		1.01	0.703681	44.0207	56.0943		-0.17	0.438573	-0.0980833
39.0275	0.632652		524.693	6.16728	155.447		0.84	53.7471	0.538654	0.91	6.16728	0.524693		1.02	0.632652	39.0275	53.0296		-0.16	0.419705	-0.109658
42.8983	0.603107		520.307	-1.45264	143.02		0.85	68.3314	0.561987	0.92	-1.45264	0.520307		1.03	0.603107	42.8983	55.0466		-0.15	0.401069	-0.120876
46.5921	0.642263		514.955	-10.9954	121.725		0.86	66.7978	0.548558	0.93	-10.9954	0.514955		1.04	0.642263	46.5921	57.3234		-0.14	0.384212	-0.133243
50.2361	0.584345		510.467	-18.1907	86.7676		0.87	100.633	0.559961	0.94	-18.1907	0.510467		1.05	0.584345	50.2361	59.4544		-0.13	0.370018	-0.145879
52.6579	0.555059		506.019	-29.718	54.5429		0.88	102.405	0.581975	0.95	-29.718	0.506019		1.06	0.555059	52.6579	61.0537		-0.12	0.356647	-0.165413
63.2112	0.494676		500.898	-40.74	19.7922		0.89	64.4646	0.608499	0.96	-40.74	0.500898		1.07	0.494676	63.2112	68.4804		-0.11	0.339885	-0.178527
62.4357	0.529222		494.788	-48.6649	-3.14279		0.9	25.5208	0.545023	0.97	-48.6649	0.494788		1.08	0.529222	62.4357	67.4748		-0.1	0.32241	-0.194378
75.9459	0.506198		492.182	-54.256	-30.8838		0.91	-21.2093	0.505342	0.98	-54.256	0.492182		1.09	0.506198	75.9459	75.407		-0.09	0.308994	-0.212326
68.4039	0.544838		495.141	-58.4852	-55.2882		0.92	9.55797	0.513361	0.99	-58.4852	0.495141		1.1	0.544838	68.4039	70.6927		-0.08	0.292607	-0.230138
60.0547	0.640824		497.683	-63.9532	-92.1698		0.93	-50.6691	0.510684	1	-63.9532	0.497683		1.11	0.640824	60.0547	64.8679		-0.07	0.274755	-0.250687
66.9345	0.558222		500.516	-65.0657	-118.945		0.94	-79.5038	0.48902	1.01	-65.0657	0.500516		1.12	0.558222	66.9345	69.6588		-0.06	0.25556	-0.270304
56.0343	0.571186		507.105	-62.6913	-139.873		0.95	-82.3127	0.485006	1.02	-62.6913	0.507105		1.13	0.571186	56.0343	63.0907		-0.05	0.235108	-0.296042
54.7645	0.597349		514.598	-60.1114	-160.281		0.96	-42.4004	0.473181	1.03	-60.1114	0.514598		1.14	0.597349	54.7645	62.1627		-0.04	0.213355	-0.320337
66.9527	0.453079		520.269	-63.8969	-176.136		0.97	-59.2199	0.466172	1.04	-63.8969	0.520269		1.15	0.453079	66.9527	71.6383		-0.03	0.185964	-0.335664
79.6874	0.334745		526.265	-67.5023	-186.918		0.98	-63.633	0.482967	1.05	-67.5023	0.526265		1.16	0.334745	79.6874	82.2343		-0.02	0.154698	-0.351579
75.8983	0.22248		530.55	-71.3243	-199.884		0.99	-60.5516	0.47287	1.06	-71.3243	0.53055		1.17	0.22248	75.8983	85.0493		-0.01	0.118367	-0.367721
73.2112	0.198712		536.342	-74.1623	-212.043		1	-74.8104	0.481713	1.07	-74.1623	0.536342		1.18	0.198712	73.2112	84.7987		0	0.0763685	-0.386307
62.7781	0.269338		541.14	-75.1417	-227.324		1.01	-41.1308	0.481231	1.08	-75.1417	0.54114		1.19	0.269338	62.7781	73.7323		0.01	0.0306288	-0.401593
61.6738	0.38494		547.196	-77.728	-229.948		1.02	-72.2767	0.493236	1.09	-77.728	0.547196		1.2	0.38494	61.6738	69.4737		0.02	-0.0137515	-0.414242
47.3608	0.52301		553.056	-78.6225	-242.873		1.03	-62.9263	0.50516	1.1	-78.6225	0.553056		1.21	0.52301	47.3608	57.578		0.03	-0.0535106	-0.427528
47.7123	0.563214		559.05	-80.8033	-249.775		1.04	-54.4084	0.516854	1.11	-80.8033	0.55905		1.22	0.563214	47.7123	57.8707		0.04	-0.0966535	-0.43591
47.4107	0.453204		564.965	-83.8095	-265.198		1.05	-58.3459	0.50593	1.12	-83.8095	0.564965		1.23	0.453204	47.4107	57.4722		0.05	-0.140138	-0.445548
49.1386	0.444006		570.123	-88.3437	-269.954		1.06	-84.6466	0.549723	1.13	-88.3437	0.570123		1.24	0.444006	49.1386	58.8126		0.06	-0.179281	-0.453572
47.2973	0.524096		570.461	-93.2444	-281.636		1.07	-72.4619	0.551498	1.14	-93.2444	0.570461		1.25	0.524096	47.2973	57.5368		0.07	-0.226158	-0.457981
41.3314	0.566006		569.737	-97.6242	-286.27		1.08	-67.3572	0.553174	1.15	-97.6242	0.569737		1.26	0.566006	41.3314	53.8631		0.08	-0.275997	-0.458384
41.4153	0.531624		570.93	-100.785	-294.195		1.09	-43.8869	0.587856	1.16	-100.785	0.57093		1.27	0.531624	41.4153	53.6469		0.09	-0.313911	-0.452742
44.4606	0.556974		570.988	-105.305	-310.01		1.1	-43.6148	0.597408	1.17	-105.305	0.570988		1.28	0.556974	44.4606	55.7754		0.1	-0.347784	-0.453252
38.4765	0.397784		569.852	-111.56	-319.282		1.11	-99.1833	0.558244	1.18	-111.56	0.569852		1.29	0.397784	38.4765	49.8655		0.11	-0.377961	-0.452699
36.642	0.434965		572.461	-112.408	-325.423		1.12	-113.301	0.556109	1.19	-112.408	0.572461		1.3	0.434965	36.642	49.1479		0.12	-0.401319	-0.450325
40.4946	0.411334		576.498	-111.887	-321.155		1.13	-120.962	0.547248	1.2	-111.887	0.576498		1.31	0.411334	40.4946	51.68		0.13	-0.419543	-0.442987
41.9005	0.515618		582.222	-110.941	-315.231		1.14	-103.123	0.559743	1.21	-110.941	0.582222		1.32	0.515618	41.9005	53.8368		0.14	-0.436221	-0.429597
51.2996	0.39741		587.866	-111.069	-307.861		1.15	-89.5016	0.553682	1.22	-111.069	0.587866		1.33	0.39741	51.2996	60.702		0.15	-0.448652	-0.412056
60.9504	0.264021		594.235	-111.896	-299.488		1.16	-79.9241	0.572078	1.23	-111.896	0.594235		1.34	0.264021	60.9504	72.2216		0.16	-0.456524	-0.391697
59.032	0.212754		599.565	-115.449	-297.912		1.17	-85.6946	0.581128	1.24	-115.449	0.599565		1.35	0.212754	59.032	72.1809		0.17	-0.465379	-0.372107
62.2384	0.273787		605.288	-117.789	-294.963		1.18	-95.6386	0.595074	1.25	-117.789	0.605288		1.36	0.273787	62.2384	73.081		0.18	-0.466933	-0.35276
69.667	0.164132		608.75	-117.71	-287.935		1.19	-99.5013	0.605585	1.26	-117.71	0.60875		1.37	0.164132	69.667	84.5732		0.19	-0.471302	-0.337258
71.8053	0.064222		613.553	-117.512	-280.178		1.2	-126.359	0.583288	1.27	-117.512	0.613553		1.38	0.064222	71.8053	92.7652		0.2	-0.470118	-0.323144
62.023	-0.227563		620.836	-116.599	-271.196		1.21	-158.157	0.554797	1.28	-116.599	0.620836		1.39	-0.227563	62.023	124.616		0.21	-0.467593	-0.311298
61.3744	-0.270683		631.035	-115.048	-259.765		1.22	-138.159	0.540632	1.29	-115.048	0.631035		1.4	-0.270683	61.3744	128.667		0.22	-0.464591	-0.297418
53.7803	-0.570277		641.546	-113.954	-239.595		1.23	-114.766	0.571081	1.3	-113.954	0.641546		1.41	-0.570277	53.7803	144.842		0.23	-0.457948	-0.277456
51.1704	-0.552525		650.35	-117.143	-224.919		1.24	-111.693	0.588722	1.31	-117.143	0.65035		1.42	-0.552525	51.1704	146.817		0.24	-0.4519	-0.255318
63.7599	-0.534614		658.47	-121.892	-203.472		1.25	-137.431	0.580362	1.32	-121.892	0.65847		1.43	-0.534614	63.7599	136.788		0.25	-0.45388	-0.240269
58.0887	-0.605975		668.624	-125.077	-183.006		1.26	-111.906	0.59739	1.33	-125.077	0.668624		1.44	-0.605975	58.0887	142.017		0.26	-0.458291	-0.226996
59.5899	-0.567574		678.326	-130.156	-162.774		1.27	-105.491	0.616657	1.34	-130.156	0.678326		1.45	-0.567574	59.5899	140.424		0.27	-0.460784	-0.209771
54.9572	-0.719106		685.03	-134.051	-149.255		1.28	-106.769	0.63311	1.35	-134.051	0.68503		1.46	-0.719106	54.9572	144.99		0.28	-0.463112	-0.197658
50.4878	-0.70439		691.851	-137.29	-133		1.29	-105.048	0.644404	1.36	-137.29	0.691851		1.47	-0.70439	50.4878	147.675		0.29	-0.465253	-0.181261
49.3404	-0.656981		698.83	-141.539	-116.747		1.3	-101.909	0.649219	1.37	-141.539	0.69883		1.48	-0.656981	49.3404	148.37		0.3	-0.46312	-0.163079
57.8824	-0.457505		705.96	-146.39	-101.675		1.31	-133.218	0.652022	1.38	-146.39	0.70596		1.49	-0.457505	57.8824	139.85		0.31	-0.458848	-0.141844
52.6057	-0.594735		713.166	-148.702	-80.3789		1.32	-120.783	0.666978	1.39	-148.702	0.713166		1.5	-0.594735	52.6057	145.888		0.32	-0.454388	-0.121284
45.3427	-0.84188		718.824	-152.173	-59.6523		1.33	-94.4571	0.647005	1.4	-152.173	0.718824		1.51	-0.84188	45.3427	150.487		0.33	-0.446098	-0.0990864
30.7985	-0.610386		726.103	-159.186	-42.5592		1.34	-96.5347	0.67763	1.41	-159.186	0.726103		1.65	-0.610386	30.7985	161.062		0.34	-0.438391	-0.0718594
29.7418	-0.704197		732.862	-164.505	-23.0666		1.35	-112.658	0.692527	1.42	-164.505	0.732862		1.66	-0.704197	29.7418	159.99		0.35	-0.429856	-0.0514691
27.9164	-0.66731		737.455	-168.652	-6.39065		1.36	-134.896	0.707789	1.43	-168.652	0.737455		1.67	-0.66731	27.9164	161.601		0.36	-0.425423	-0.0320842
23.0116	-0.735933		742.059	-170.61	10.9345		1.37	-121.743	0.698298	1.44	-170.61	0.742059		1.69	-0.735933	23.0116	162.787		0.37	-0.420408	-0.0167025
26.1862	-0.840859		747.34	-172.744	20.5591		1.38	-162.611	0.703132	1.45	-172.744	0.74734		1.7	-0.840859	26.1862	159.754		0.38	-0.411348	-0.000312127
26.0547	-0.784877		751.957	-172.917	32.5061		1.39	-182.929	0.710528	1.46	-172.917	0.751957		1.71	-0.784877	26.0547	160.584		0.39	-0.402578	0.0123505
29.9663	-0.685982		756.67	-171.441	45.7539		1.4	-185.194	0.732669	1.47	-171.441	0.75667		1.72	-0.685982	29.9663	160.165		0.4	-0.392337	0.0317594
25.218	-0.675412		760.088	-169.024	57.2218		1.41	-188.091	0.742926	1.48	-169.024	0.760088		1.73	-0.675412	25.218	162.85		0.41	-0.381512	0.0532714
22.1568	-0.666795		763.387	-165.556	62.8098		1.42	-163.929	0.717209	1.49	-165.556	0.763387		1.74	-0.666795	22.1568	164.534		0.42	-0.369298	0.0729851
19.7985	-0.644744		770.086	-162.793	72.4978		1.43	-155.352	0.735427	1.5	-162.793	0.770086		1.75	-0.644744	19.7985	166.134		0.43	-0.360634	0.0936625
21.0865	-0.492234		775.206	-160.934	72.4846		1.44	-168.784	0.749087	1.51	-160.934	0.775206		1.76	-0.492234	21.0865	169.74		0.44	-0.349344	0.108216
30.8257	-0.509951		779.863	-159.493	72.6795		1.45	-174.664	0.756174	1.52	-159.493	0.779863		1.77	-0.509951	30.8257	163.4		0.45	-0.340263	0.119792
32.515	-0.424527		784.657	-156.217	73.9537		1.46	-167.896	0.760113	1.53	-156.217	0.784657		1.78	-0.424527	32.515	164.843		0.46	-0.336858	0.131549
30.9844	-0.333453		789.396	-151.677	69.1967		1.47	-172.858	0.751853	1.54	-151.677	0.789396		1.79	-0.333453	30.9844	170.069		0.47	-0.335239	0.144106
32.5558	-0.231616		795.718	-147.491	64.5032		1.48	-199.652	0.756187	1.55	-147.491	0.795718		1.8	-0.231616	32.5558	175.466		0.48	-0.334525	0.155884
32.1545	-0.260812		801.215	-141.78	64.3552		1.49	-176.312	0.779007	1.56	-141.78	0.801215		1.81	-0.260812	32.1545	173.576		0.49	-0.327436	0.16957
32.4402	-0.288991		804.846	-135.74	59.8306		1.5	-174.864	0.761429	1.57	-135.74	0.804846		1.82	-0.288991	32.4402	171.432		0.5	-0.314016	0.181567
31.7463	-0.320164		813.183	-128.304	57.6529		1.51	-164.275	0.776853	1.58	-128.304	0.813183		1.83	-0.320164	31.7463	170.17		0.51	-0.299599	0.190757
35.7781	-0.402858		818.67	-119.938	54.4092		1.52	-153.749	0.777513	1.59	-119.938	0.81867		1.84	-0.402858	35.7781	162.848		0.52	-0.282823	0.201916
31.9277	-0.588087		824.288	-112.137	48.2313		1.53	-165.206	0.772381	1.6	-112.137	0.824288		1.85	-0.588087	31.9277	160.816		0.53	-0.267713	0.210797
26.0887	-0.551871		830.951	-101.632	41.7279		1.54	-160.794	0.781215	1.61	-101.632	0.830951		1.86	-0.551871	26.0887	165.214		0.54	-0.247992	0.221356
23.7509	-0.504514		839.865	-91.6129	27.9224		1.55	-148.934	0.783953	1.62	-91.6129	0.839865		1.87	-0.504514	23.7509	167.92		0.55	-0.227235	0.234248
18.2293	-0.590281		849.736	-82.1667	15.4561		1.56	-136.063	0.792398	1.63	-82.1667	0.849736		1.88	-0.590281	18.2293	168.209		0.56	-0.20351	0.244824
17.9663	-0.692068		860.612	-74.3848	2.7883		1.57	-122.497	0.817701	1.64	-74.3848	0.860612		1.89	-0.692068	17.9663	165.902		0.57	-0.178622	0.24841
17.3132	-0.723936		870.476	-64.3262	-9.3935		1.58	-127.464	0.812224	1.66	-64.3262	0.870476		1.9	-0.723936	17.3132	165.522		0.58	-0.156509	0.254155
18.2361	-0.732684		881.848	-52.0835	-8.12191		1.59	-147.171	0.818944	1.67	-52.0835	0.881848		1.91	-0.732684	18.2361	164.961		0.59	-0.132645	0.258326
15.3903	-0.730993		893.954	-37.9567	-13.3709		1.6	-125.526	0.828082	1.68	-37.9567	0.893954		1.92	-0.730993	15.3903	166.169		0.6	-0.10354	0.26437
14.8529	-0.691337		904.962	-24.6878	-19.5221		1.61	-99.7828	0.831207	1.69	-24.6878	0.904962		1.93	-0.691337	14.8529	167.22		0.61	-0.0755743	0.270474
15.1273	-0.705629		917.147	-15.973	-22.5294		1.62	-110.07	0.846684	1.7	-15.973	0.917147		1.94	-0.705629	15.1273	166.8		0.62	-0.0475045	0.268467
14.354	-0.691035		928.197	-5.7043	-26.1679		1.63	-113.991	0.838636	1.71	-5.7043	0.928197		1.95	-0.691035	14.354	167.428		0.63	-0.0224649	0.266642
14.9799	-0.746026		937.878	4.85959	-36.8984		1.64	-85.7135	0.833467	1.72	4.85959	0.937878		1.96	-0.746026	14.9799	166.033		0.64	0.00115334	0.262306
14.9391	-0.668831		946.645	14.7211	-47.792		1.66	-63.3228	0.88649	1.73	14.7211	0.946645		1.97	-0.668831	14.9391	167.691		0.65	0.0181435	0.253682
15.2588	-0.643671		955.133	22.5054	-57.5559		1.67	-38.7795	0.859163	1.74	22.5054	0.955133		1.98	-0.643671	15.2588	168.151		0.66	0.0342342	0.243931
13.4447	-0.624602		967.387	29.6196	-61.0015		1.68	-36.7441	0.861776	1.75	29.6196	0.967387		1.99	-0.624602	13.4447	169.364		0.67	0.0532186	0.234365
11.9617	-0.60005		980.414	37.0539	-64.6704		1.69	-7.62303	0.872334	1.76	37.0539	0.980414		2	-0.60005	11.9617	170.587		0.68	0.0699123	0.225129
11.3382	-0.635652		991.92	40.8453	-61.773		1.7	-10.5127	0.914921	1.77	40.8453	0.99192		2.01	-0.635652	11.3382	169.908		0.69	0.0826575	0.216951
12.159	-0.63787		1000.65	43.3959	-56.4634		1.71	-7.24068	0.932012	1.78	43.3959	1.00065		2.02	-0.63787	12.159	169.538		0.7	0.0919001	0.207716
10.6942	-0.621345		1009.88	47.4178	-45.902		1.72	-19.3345	0.955548	1.79	47.4178	1.00988		2.03	-0.621345	10.6942	170.512		0.71	0.0929345	0.197055
9.97081	-0.466519		1017.95	54.0856	-31.2703		1.73	28.3819	0.965654	1.8	54.0856	1.01795		2.04	-0.466519	9.97081	175.373		0.72	0.0908644	0.1896
7.95721	-0.382244		1024.51	57.5181	-22.6513		1.74	56.1759	0.98281	1.81	57.5181	1.02451		2.05	-0.382244	7.95721	179.077		0.73	0.0906951	0.186458
8.84156	-0.317851		1029.11	57.9642	-24.3015		1.75	64.7314	1.00053	1.82	57.9642	1.02911		2.06	-0.317851	8.84156	1.4194		0.74	0.092277	0.181961
8.2588	0.136639		1033.63	55.7654	-18.9126		1.76	73.5085	0.993196	1.83	55.7654	1.03363		2.07	0.136639	8.2588	23.3457		0.75	0.0952379	0.176675
7.95494	0.375031		1039.75	53.3128	-10.4873		1.77	30.9397	1.01398	1.84	53.3128	1.03975		2.08	0.375031	7.95494	32.3766		0.76	0.105888	0.174513
8.71685	0.439022		1045.17	53.9283	1.55284		1.78	43.96	1.01245	1.85	53.9283	1.04517		2.09	0.439022	8.71685	34.5563		0.77	0.115687	0.171631
7.79621	0.261089		1050.32	54.5652	11.1325		1.79	44.4672	0.983845	1.86	54.5652	1.05032		2.1	0.261089	7.79621	28.3767		0.78	0.124743	0.167533
9.08646	0.171858		1058.16	55.9669	29.6612		1.8	62.2094	0.964966	1.87	55.9669	1.05816		2.11	0.171858	9.08646	25.1046		0.79	0.135122	0.159819
9.84383	0.065111		1068.26	56.1246	55.6463		1.81	53.4417	1.01381	1.88	56.1246	1.06826		2.12	0.065111	9.84383	20.2677		0.8	0.140842	0.152666
12.0774	0.016833		1075.45	55.1517	77.672		1.82	67.9327	1.04297	1.89	55.1517	1.07545		2.13	0.016833	12.0774	18.0732		0.81	0.147589	0.145485
9.74406	0.485593		1080.76	52.499	97.8182		1.83	74.7707	1.05718	1.9	52.499	1.08076		2.14	0.485593	9.74406	36.1937		0.82	0.156896	0.137227
10.0524	0.665141		1087.03	49.1624	118.779		1.84	49.2482	1.04493	1.91	49.1624	1.08703		2.15	0.665141	10.0524	40.3011		0.83	0.161765	0.130539
12.54	0.644046		1094.1	48.7963	134.327		1.85	27.7466	1.04591	1.92	48.7963	1.0941		2.16	0.644046	12.54	40.8026		0.84	0.168865	0.124467
14.8144	0.648794		1100.32	50.6405	152.897		1.86	53.0881	1.07041	1.93	50.6405	1.10032		2.18	0.648794	14.8144	41.7579		0.85	0.181327	0.116556
15.506	0.573206		1104.09	51.1541	161.686		1.87	80.6818	1.07664	1.94	51.1541	1.10409		2.19	0.573206	15.506	40.5234		0.86	0.195942	0.103766
17.803	0.584203		1109.83	48.8621	167.08		1.88	79.8693	1.06395	1.95	48.8621	1.10983		2.2	0.584203	17.803	41.7128		0.87	0.209855	0.0901218
19.6828	0.60479		1116.3	45.8383	175.201		1.89	62.8678	1.05189	1.96	45.8383	1.1163		2.21	0.60479	19.6828	42.9303		0.88	0.217656	0.0757537
20.4515	0.650468		1123.31	45.2127	182.974		1.9	31.7489	1.06828	1.97	45.2127	1.12331		2.22	0.650468	20.4515	44.087		0.89	0.226292	0.0590575
29.9187	0.660419		1130.35	45.956	189.2		1.91	36.7193	1.08508	1.98	45.956	1.13035		2.23	0.660419	29.9187	48.5768		0.9	0.233016	0.0417258
32.4583	0.635153		1136.75	45.6378	194.277		1.92	40.1727	1.09524	1.99	45.6378	1.13675		2.24	0.635153	32.4583	49.535		0.91	0.240246	0.0206066
34.506	0.592533		1141.82	46.6334	198.204		1.93	53.5141	1.08963	2	46.6334	1.14182		2.25	0.592533	34.506	50.1125		0.92	0.241978	-0.000117113
35.769	0.570786		1147.17	48.943	201.991		1.94	65.4915	1.1015	2.01	48.943	1.14717		2.26	0.570786	35.769	50.567		0.93	0.247836	-0.0171585
32.413	0.599663		1151.43	53.1489	206.337		1.95	64.5749	1.11647	2.02	53.1489	1.15143		2.27	0.599663	32.413	49.0575		0.94	0.250873	-0.0294842
28.5468	0.458066		1156.48	54.2941	201.665		1.96	38.849	1.1216	2.03	54.2941	1.15648		2.28	0.458066	28.5468	44.3335		0.95	0.247519	-0.0444322
31.7599	0.427645		1162.42	57.0651	198.946		1.97	28.142	1.12264	2.04	57.0651	1.16242		2.29	0.427645	31.7599	45.6345		0.96	0.247104	-0.0613559
33.3903	0.340279		1168.63	60.3754	189.95		1.98	24.721	1.1512	2.05	60.3754	1.16863		2.3	0.340279	33.3903	44.5165		0.97	0.24901	-0.0763891
26.896	0.358537		1174.94	63.2552	183.638		1.99	43.757	1.15103	2.06	63.2552	1.17494		2.31	0.358537	26.896	40.5962		0.98	0.24839	-0.0891937
29.0139	0.247333		1177.6	68.2487	177.248		2	55.41	1.13922	2.07	68.2487	1.1776		2.32	0.247333	29.0139	37.7307		0.99	0.244451	-0.103064
28.6851	0.187955		1180.05	72.0822	168.724		2.01	60.7927	1.12698	2.08	72.0822	1.18005		2.33	0.187955	28.6851	34.4645		1	0.235375	-0.111191
31.2883	0.259286		1183.58	73.1821	161.401		2.02	46.3019	1.16276	2.09	73.1821	1.18358		2.34	0.259286	31.2883	39.9657
31.8189	0.197665		1183.73	72.25	150.648		2.03	34.5123	1.16093	2.1	72.25	1.18373		2.35	0.197665	31.8189	37.4112
42.0978	0.207737		1183.83	72.7418	146.736		2.04	53.4832	1.15711	2.11	72.7418	1.18383		2.36	0.207737	42.0978	48.9538
46.0479	0.252948		1183.27	69.9982	144.152		2.05	42.8988	1.17383	2.12	69.9982	1.18327		2.37	0.252948	46.0479	55.0229
51.4992	0.010596		1179.24	63.1858	121.899		2.06	31.9464	1.18103	2.13	63.1858	1.17924		2.38	0.010596	51.4992	71.5993
55.6193	0.073616		1174.66	58.2736	107.783		2.07	55.1068	1.17135	2.14	58.2736	1.17466		2.39	0.073616	55.6193	75.7999
54.2543	0.127211		1171.37	53.2074	100.177		2.08	88.1578	1.16997	2.15	53.2074	1.17137		2.4	0.127211	54.2543	69.3076
50.9255	0.183526		1168.22	46.3737	85.6593		2.09	128.58	1.16535	2.16	46.3737	1.16822		2.41	0.183526	50.9255	61.8692
51.252	0.208903		1164.81	35.0608	59.4068		2.1	81.7525	1.19212	2.18	35.0608	1.16481		2.42	0.208903	51.252	62.045
49.515	0.135631		1160.55	28.2207	37.9326		2.11	80.4136	1.21078	2.19	28.2207	1.16055		2.43	0.135631	49.515	59.8253
52.5921	0.206296		1152.54	16.3413	10.471		2.12	77.797	1.21572	2.2	16.3413	1.15254		2.44	0.206296	52.5921	64.0186
66.0343	0.168835		1143.31	6.26228	-10.3276		2.13	67.9177	1.24589	2.21	6.26228	1.14331		2.45	0.168835	66.0343	81.5547
69.193	0.147658		1133.54	-3.18139	-30.2192		2.14	118.66	1.19092	2.22	-3.18139	1.13354		2.46	0.147658	69.193	85.2931
61.184	0.091603		1128.79	-17.3724	-55.7056		2.15	112.912	1.17595	2.23	-17.3724	1.12879		2.47	0.091603	61.184	82.5703
50.1227	-0.21916		1123.14	-32.8384	-79.4384		2.16	77.2913	1.17993	2.24	-32.8384	1.12314		2.48	-0.21916	50.1227	145.595
53.0751	-0.313351		1117.26	-46.3945	-96.7009		2.18	32.3202	1.1651	2.25	-46.3945	1.11726		2.49	-0.313351	53.0751	142.129
53.8053	-0.35099		1113.49	-56.6282	-110.364		2.19	41.8891	1.16234	2.26	-56.6282	1.11349		2.5	-0.35099	53.8053	141.99
54.998	-0.24657		1110.47	-65.6307	-123.748		2.2	12.3296	1.14882	2.27	-65.6307	1.11047		2.51	-0.24657	54.998	136.24
53.6239	-0.090423		1109.73	-72.023	-137.762		2.21	-59.2874	1.1134	2.28	-72.023	1.10973		2.52	-0.090423	53.6239	114.886
50.6851	-0.198207		1111.8	-73.5245	-131.517		2.22	-41.737	1.11233	2.29	-73.5245	1.1118		2.53	-0.198207	50.6851	143.496
57.4924	-0.023047		1114.57	-79.0805	-138.567		2.23	-20.8854	1.12195	2.3	-79.0805	1.11457		2.54	-0.023047	57.4924	94.3443
57.9549	-0.127801		1117.98	-85.3734	-149.547		2.24	-14.3472	1.12273	2.31	-85.3734	1.11798		2.55	-0.127801	57.9549	117.199
72.0434	-0.111024		1122.21	-89.3812	-144.206		2.25	-41.1136	1.11423	2.32	-89.3812	1.12221		2.56	-0.111024	72.0434	107.853
78.5468	-0.034682		1126.24	-92.6674	-138.712		2.26	-20.8493	1.12818	2.33	-92.6674	1.12624		2.57	-0.034682	78.5468	101.668
70.735	-0.187033		1128.1	-97.3514	-137.384		2.27	-97.7776	1.09066	2.34	-97.3514	1.1281		2.58	-0.187033	70.735	114.705
56.3109	-0.19576		1133.82	-97.0064	-135.944		2.28	-73.3883	1.07724	2.35	-97.0064	1.13382		2.59	-0.19576	56.3109	129.703
46.0184	-0.201356		1140.9	-98.45	-136.964		2.29	-73.7373	1.0993	2.36	-98.45	1.1409		2.6	-0.201356	46.0184	156.848
52.5241	-0.14762		1148.44	-99.4388	-135.331		2.3	-94.2045	1.11963	2.37	-99.4388	1.14844		2.61	-0.14762	52.5241	133.264
53.6828	-0.167032		1155.53	-100.532	-127.867		2.31	-119.078	1.09122	2.38	-100.532	1.15553		2.62	-0.167032	53.6828	132.34
55.5989	-0.235218		1165.03	-97.2838	-124.652		2.32	-126.051	1.09177	2.39	-97.2838	1.16503		2.63	-0.235218	55.5989	134.425
56.4742	-0.248918		1175.12	-93.5466	-120.364		2.33	-121.185	1.10853	2.4	-93.5466	1.17512		2.64	-0.248918	56.4742	133.858
57.6307	-0.082366		1183.83	-92.7494	-111.096		2.34	-93.148	1.11708	2.41	-92.7494	1.18383		2.65	-0.082366	57.6307	108.106
52.2905	-0.229415		1192.63	-93.421	-105.884		2.35	-83.5558	1.13775	2.42	-93.421	1.19263		2.66	-0.229415	52.2905	140.758
50.9028	-0.308727		1201.24	-94.12	-96.569		2.36	-81.8088	1.1444	2.44	-94.12	1.20124		2.67	-0.308727	50.9028	145.443
40.6534	-0.332681		1208.28	-96.9654	-97.265		2.37	-125.078	1.15391	2.45	-96.9654	1.20828		2.68	-0.332681	40.6534	160.255
47.7871	-0.337587		1215.35	-96.6099	-87.5834		2.38	-115.278	1.17307	2.46	-96.6099	1.21535		2.69	-0.337587	47.7871	150.31
35.3518	-0.78398		1222.07	-95.3838	-78.9928		2.39	-74.4641	1.18619	2.47	-95.3838	1.22207		2.7	-0.78398	35.3518	156.016
41.8597	-0.663503		1229.09	-97.1818	-74.8802		2.4	-90.4067	1.1746	2.48	-97.1818	1.22909		2.71	-0.663503	41.8597	153.316
44.6783	-0.641692		1237.58	-96.3882	-65.6344		2.41	-91.1107	1.15618	2.49	-96.3882	1.23758		2.72	-0.641692	44.6783	151.576
36.8846	-0.776604		1246.73	-95.7494	-50.2225		2.42	-92.6013	1.17641	2.5	-95.7494	1.24673		2.73	-0.776604	36.8846	155.28
26.7032	-0.819144		1254.41	-96.7395	-32.086		2.44	-95.0434	1.18347	2.51	-96.7395	1.25441		2.74	-0.819144	26.7032	159.808
19.2701	-0.761855		1260.61	-99.4231	-24.9118		2.45	-88.5686	1.21245	2.53	-99.4231	1.26061		2.77	-0.761855	19.2701	163.977
18.9481	-0.736746		1264.92	-99.5759	-21.1545		2.46	-110.607	1.22588	2.54	-99.5759	1.26492		2.79	-0.736746	18.9481	164.579
21.286	-0.717721		1269.98	-98.8965	-13.6511		2.47	-70.3507	1.23378	2.55	-98.8965	1.26998		2.8	-0.717721	21.286	163.913
20.5831	-0.762063		1274.98	-101.139	-6.30532		2.48	-69.9926	1.24316	2.56	-101.139	1.27498		2.81	-0.762063	20.5831	163.411
19.862	-0.73493		1278.75	-103.734	-2.93092		2.49	-109.227	1.23904	2.57	-103.734	1.27875		2.82	-0.73493	19.862	164.219
14.5763	-0.711302		1282.95	-101.809	-10.9551		2.5	-103.222	1.24917	2.58	-101.809	1.28295		2.84	-0.711302	14.5763	166.901
19.2475	-0.661906		1287.75	-100.132	-16.1075		2.51	-94.0412	1.26684	2.59	-100.132	1.28775		2.85	-0.661906	19.2475	165.995
25.5831	-0.642285		1291.18	-99.9861	-27.784		2.53	-124.489	1.25	2.6	-99.9861	1.29118		2.9	-0.642285	25.5831	163.337
21.2656	-0.525301		1295.95	-99.0019	-33.4141		2.54	-119.745	1.25999	2.62	-99.0019	1.29595		2.91	-0.525301	21.2656	168.595
22.4878	-0.618056		1302.28	-97.9426	-27.9009		2.55	-96.8866	1.27384	2.63	-97.9426	1.30228		2.92	-0.618056	22.4878	165.469
23.5105	-0.667656		1306.83	-96.911	-32.4441		2.56	-101.434	1.29156	2.64	-96.911	1.30683		2.93	-0.667656	23.5105	163.859
19.4606	-0.5929		1311.5	-97.6157	-38.7089		2.57	-78.5026	1.302	2.65	-97.6157	1.3115		2.94	-0.5929	19.4606	167.569
17.8892	-0.555365		1316.61	-100.575	-42.216		2.58	-81.5292	1.2934	2.66	-100.575	1.31661		2.95	-0.555365	17.8892	169.333
18.6466	-0.613555		1321.87	-104.146	-53.1721		2.59	-107.452	1.2915	2.67	-104.146	1.32187		2.96	-0.613555	18.6466	167.416
17.828	-0.510084		1328.62	-107.253	-50.6756		2.6	-135.297	1.27652	2.68	-107.253	1.32862		2.97	-0.510084	17.828	170.739
13.4856	-0.345266		1336.26	-107.375	-38.4043		2.62	-90.8605	1.27708	2.69	-107.375	1.33626		2.98	-0.345266	13.4856	178.81
12.1001	-0.365873		1343.87	-112.714	-31.8137		2.63	-100.417	1.30181	2.7	-112.714	1.34387		2.99	-0.365873	12.1001	178.411
9.88011	-0.344572		1350.4	-110.217	-19.9158		2.64	-103.982	1.30883	2.71	-110.217	1.3504		3	-0.344572	9.88011	0.00269
11.1658	-0.481373		1357.14	-109.472	-7.24821		2.65	-108.919	1.29968	2.72	-109.472	1.35714		3.01	-0.481373	11.1658	174.441
12.8189	-0.616533		1363.8	-111.055	-3.09504		2.66	-80.3638	1.30202	2.73	-111.055	1.3638		3.02	-0.616533	12.8189	169.819
14.2769	-0.673802		1371.57	-115.972	12.1599		2.67	-78.0631	1.32111	2.74	-115.972	1.37157		3.03	-0.673802	14.2769	167.846
18.3087	-0.670084		1377.51	-120.288	20.2831		2.68	-91.8496	1.31841	2.75	-120.288	1.37751		3.04	-0.670084	18.3087	166.231
20.1772	-0.723561		1383.37	-123.633	34.8708		2.69	-109.726	1.32155	2.76	-123.633	1.38337		3.05	-0.723561	20.1772	164.297
21.7849	-0.726475		1389.57	-125.145	47.9931		2.7	-103.856	1.35491	2.77	-125.145	1.38957		3.06	-0.726475	21.7849	163.521
23.5082	-0.679006		1394.41	-126.699	43.5978		2.71	-81.4129	1.34213	2.78	-126.699	1.39441		3.07	-0.679006	23.5082	163.628
21.9753	-0.681587		1400.5	-125.489	56.0706		2.72	-112.005	1.36158	2.79	-125.489	1.4005		3.08	-0.681587	21.9753	164.311
20.1182	-0.697504		1405.56	-122.27	72.6301		2.73	-122.893	1.37869	2.8	-122.27	1.40556		3.09	-0.697504	20.1182	164.84
23.345	-0.643347		1410.01	-120.191	88.6467		2.74	-135.091	1.37225	2.81	-120.191	1.41001		3.1	-0.643347	23.345	164.46
24.2588	-0.653604		1415.24	-113.582	111.467		2.75	-154.053	1.39272	2.82	-113.582	1.41524		3.11	-0.653604	24.2588	163.779
12.7509	-0.560425		1420.6	-103.137	120.376		2.76	-137.139	1.39113	2.83	-103.137	1.4206		3.12	-0.560425	12.7509	171.376
18.1477	-0.646665		1425.08	-92.6295	128.608		2.77	-170.942	1.39119	2.84	-92.6295	1.42508		3.13	-0.646665	18.1477	166.837
20.8416	-0.591586		1430.38	-80.3635	141.33		2.78	-62.9654	1.39982	2.85	-80.3635	1.43038		3.14	-0.591586	20.8416	166.941
14.6579	-0.59936		1435.85	-74.5021	146.837		2.79	-92.8044	1.40985	2.86	-74.5021	1.43585		3.15	-0.59936	14.6579	169.524
14.7168	-0.64041		1442.54	-69.1187	160.524		2.8	-132.663	1.39963	2.87	-69.1187	1.44254		3.16	-0.64041	14.7168	168.455
15.0547	-0.652698		1449.41	-61.5139	179.561		2.81	-154.109	1.41854	2.88	-61.5139	1.44941		3.17	-0.652698	15.0547	168.02
17.0865	-0.664268		1455.59	-54.3188	196.171		2.82	-142.814	1.41027	2.89	-54.3188	1.45559		3.18	-0.664268	17.0865	166.894
14.9459	-0.719959		1462.91	-40.1974	201.368		2.83	-142.022	1.40623	2.9	-40.1974	1.46291		3.19	-0.719959	14.9459	166.573
11.964	-0.61491		1471.35	-23.2908	193.068		2.84	-132.412	1.41456	2.91	-23.2908	1.47135		3.2	-0.61491	11.964	170.195
7.97081	-0.422557		1481.48	-3.61843	192.652		2.85	-127.155	1.42762	2.92	-3.61843	1.48148		3.21	-0.422557	7.97081	177.578
7.04564	-0.281077		1491.72	13.0073	207.784		2.86	-63.2598	1.43344	2.93	13.0073	1.49172		3.22	-0.281077	7.04564	3.4344
6.20891	0.046622		1501.34	26.8125	213.744		2.87	-63.7258	1.43747	2.94	26.8125	1.50134		3.23	0.046622	6.20891	18.868
7.21798	-0.080846		1511.66	35.4635	220.16		2.88	-91.702	1.44544	2.95	35.4635	1.51166		3.24	-0.080846	7.21798	12.7843
9.02297	-0.427567		1522.67	44.4618	220.971		2.89	-35.9578	1.45069	2.96	44.4618	1.52267		3.25	-0.427567	9.02297	177.059
6.63975	-0.047929		1535.11	49.8674	227.992		2.9	2.61754	1.47306	2.97	49.8674	1.53511		3.26	-0.047929	6.63975	14.3927
8.19077	-0.393215		1548.2	52.3477	233.689		2.91	20.4728	1.45842	2.98	52.3477	1.5482		3.27	-0.393215	8.19077	178.59
8.37444	-0.467176		1561.63	50.1762	231.566		2.92	13.0476	1.47062	2.99	50.1762	1.56163		3.28	-0.467176	8.37444	175.898
8.78034	-0.438607		1575.95	50.7592	236.927		2.93	24.956	1.48194	3	50.7592	1.57595		3.29	-0.438607	8.78034	176.746
6.86197	-0.121721		1587.22	53.3093	239.175		2.94	-12.0526	1.51019	3.01	53.3093	1.58722		3.3	-0.121721	6.86197	10.807
7.61254	0.25458		1596.69	59.6558	235.081		2.95	-18.592	1.50269	3.02	59.6558	1.59669		3.39	0.25458	7.61254	28.0754
6.31322	0.104039		1608.39	64.9879	232.556		2.96	-46.1823	1.51113	3.03	64.9879	1.60839		3.4	0.104039	6.31322	21.501
6.84837	-0.018656		1620.61	72.843	226.206		2.97	69.0075	1.52011	3.04	72.843	1.62061		3.41	-0.018656	6.84837	15.8198
7.23612	0.376875		1631.68	72.3334	239.02		2.98	111.575	1.53292	3.05	72.3334	1.63168		3.42	0.376875	7.23612	32.1944
8.16129	0.597549		1640.06	70.3499	260.925		2.99	162.674	1.56639	3.06	70.3499	1.64006		3.48	0.597549	8.16129	38.2774
9.48555	0.654691		1647.43	63.0648	283.887		3	122.231	1.58124	3.07	63.0648	1.64743		3.49	0.654691	9.48555	39.9025
11.481	0.642815		1654.06	60.6987	289.306		3.01	143.817	1.57784	3.08	60.6987	1.65406		3.5	0.642815	11.481	40.3876
10.9232	0.692665		1660.95	55.0349	295.938		3.02	66.0401	1.59223	3.09	55.0349	1.66095		3.6	0.692665	10.9232	41.1137
12.1114	0.670393		1666.81	52.6252	297.096		3.03	43.2714	1.61053	3.1	52.6252	1.66681		3.61	0.670393	12.1114	41.1387
13.5967	0.609002		1670.44	53.7434	299.641		3.04	45.1262	1.6374	3.11	53.7434	1.67044		3.62	0.609002	13.5967	40.5119
13.3835	0.748485		1673.2	54.5537	294.827		3.05	39.8227	1.66929	3.12	54.5537	1.6732		3.63	0.748485	13.3835	42.9271
12.2339	0.692228		1674.43	56.7669	292.419		3.06	-12.0998	1.65991	3.13	56.7669	1.67443		3.64	0.692228	12.2339	41.5759
12.8348	0.680136		1675.66	64.2684	305.637		3.07	21.7923	1.6855	3.14	64.2684	1.67566		3.65	0.680136	12.8348	41.5809
12.8302	0.728802		1674.98	70.5739	310.529		3.08	63.2087	1.65099	3.15	70.5739	1.67498		3.66	0.728802	12.8302	42.4127
15.3246	0.747197		1675.39	74.9983	315.824		3.09	83.1439	1.65224	3.16	74.9983	1.67539		3.69	0.747197	15.3246	43.6139
19.3518	0.788089		1677.9	74.7509	327.102		3.1	61.3895	1.67816	3.17	74.7509	1.6779		3.83	0.788089	19.3518	45.7093
23.5717	0.639016		1680.98	73.7338	337.659		3.11	71.6449	1.69446	3.18	73.7338	1.68098		3.84	0.639016	23.5717	45.2706
28.6239	0.495016		1680.75	73.4731	346.399		3.12	61.3632	1.68605	3.19	73.4731	1.68075		3.85	0.495016	28.6239	45.1867
22.5128	0.539846		1682.95	72.7675	344.959		3.13	81.8223	1.65862	3.2	72.7675	1.68295		3.86	0.539846	22.5128	42.924
24.2724	0.423169		1688.01	70.2423	346.944		3.14	53.3977	1.67696	3.21	70.2423	1.68801		3.87	0.423169	24.2724	41.0041
26.701	0.414658		1691.8	68.6313	346.792		3.15	86.7401	1.68073	3.22	68.6313	1.6918		3.88	0.414658	26.701	42.1487
28.1976	0.530807		1694.93	65.502	346.084		3.16	58.8609	1.68117	3.23	65.502	1.69493		3.89	0.530807	28.1976	45.6592
29.2497	0.481014		1702.95	66.5931	351.834		3.17	29.8935	1.6801	3.24	66.5931	1.70295		3.9	0.481014	29.2497	45.2549
28.0094	0.454469		1711.23	70.6335	356.984		3.18	60.0454	1.66498	3.25	70.6335	1.71123		3.91	0.454469	28.0094	43.933
28.3835	0.5489		1720.68	74.2935	363.995		3.19	57.2797	1.67882	3.26	74.2935	1.72068		3.92	0.5489	28.3835	46.0939
37.7577	0.549912		1729.52	78.3884	371.182		3.2	73.0209	1.68778	3.27	78.3884	1.72952		3.93	0.549912	37.7577	51.5116
36.4425	0.571003		1739.73	83.0611	377.008		3.21	100.424	1.67836	3.28	83.0611	1.73973		3.94	0.571003	36.4425	50.963
34.9005	0.604417		1753.01	85.6358	376.371		3.22	116.374	1.67535	3.29	85.6358	1.75301		3.95	0.604417	34.9005	50.4729
35.2384	0.579124		1765.38	87.4216	365.566		3.23	129.575	1.65712	3.3	87.4216	1.76538		3.96	0.579124	35.2384	50.3621
38.3699	0.55473		1780.66	89.25	350.163		3.24	79.433	1.68984	3.39	89.25	1.78066		3.97	0.55473	38.3699	51.9387
43.4198	0.563066		1794.66	94.614	334.818		3.25	46.1335	1.72432	3.4	94.614	1.79466		3.98	0.563066	43.4198	55.1467
38.6443	0.580072		1807.93	101.638	326.906		3.26	67.734	1.6911	3.41	101.638	1.80793		3.99	0.580072	38.6443	52.3562
41.3608	0.615766		1822.43	109.756	323.632		3.27	50.7794	1.71908	3.42	109.756	1.82243		4	0.615766	41.3608	54.2248
41.7871	0.557499		1834.79	118.716	323.597		3.28	43.9446	1.73445	3.48	118.716	1.83479		4.01	0.557499	41.7871	54.0846
43.2792	0.614145		1846.91	128.007	317.41		3.29	29.2319	1.73382	3.49	128.007	1.84691		4.02	0.614145	43.2792	55.3264
41.735	0.599216		1858.53	137.827	311.772		3.3	39.8009	1.72767	3.5	137.827	1.85853		4.03	0.599216	41.735	54.3367
43.7667	0.532749		1871.92	148.838	310.926		3.39	75.2277	1.80156	3.6	148.838	1.87192		4.04	0.532749	43.7667	55.1998
45.4946	0.503543		1876.83	155.088	279.052		3.4	90.4987	1.8042	3.61	155.088	1.87683		4.05	0.503543	45.4946	56.2296
45.2633	0.47185		1877.56	152.401	228.818		3.41	114.946	1.80672	3.62	152.401	1.87756		4.06	0.47185	45.2633	55.9158
43.5967	0.537792		1876.43	147.795	177.051		3.42	118.703	1.81147	3.63	147.795	1.87643		4.07	0.537792	43.5967	55.1169
50.023	0.505965		1873.67	141.148	122.403		3.48	143.111	1.84098	3.64	141.148	1.87367		4.08	0.505965	50.023	59.4158
53.6579	0.477902		1870.99	135.167	72.2861		3.49	139.045	1.87745	3.65	135.167	1.87099		4.09	0.477902	53.6579	62.1252
49.0774	0.460777		1866.07	130.969	21.6451		3.5	143.16	1.86092	3.66	130.969	1.86607		4.1	0.460777	49.0774	58.7606
50.642	0.462929		1862.17	125.575	-29.5305		3.6	157	1.8863	3.69	125.575	1.86217		4.11	0.462929	50.642	59.9485
48.5286	0.450941		1858.24	120.187	-68.7846		3.61	159.894	1.89991	3.83	120.187	1.85824		4.12	0.450941	48.5286	58.3359
50.6624	0.358679		1854.29	114.047	-109.058		3.62	151.491	1.92334	3.84	114.047	1.85429		4.13	0.358679	50.6624	60.2887
49.0729	0.399917		1845.73	106.577	-154.539		3.63	189.501	1.90863	3.85	106.577	1.84573		4.14	0.399917	49.0729	58.7716
46.4357	0.485086		1838.72	95.6352	-194.947		3.64	185.188	1.90446	3.86	95.6352	1.83872		4.15	0.485086	46.4357	56.8311
45.1409	0.498749		1834.73	86.4564	-232.113		3.65	183.3	1.91624	3.87	86.4564	1.83473		4.16	0.498749	45.1409	55.9593
44.4629	0.496103		1830.11	76.9466	-261.057		3.66	176.543	1.90813	3.88	76.9466	1.83011		4.17	0.496103	44.4629	55.467
48.184	0.428096		1826.54	68.9619	-289.142		3.69	204.954	1.92853	3.89	68.9619	1.82654		4.18	0.428096	48.184	58.041
51.7826	0.299773		1820.58	60.4966	-322.016		3.83	168.98	1.87515	3.9	60.4966	1.82058		4.19	0.299773	51.7826	61.7787
51.4629	0.288196		1818.83	53.0787	-335.188		3.84	50.192	1.81511	3.91	53.0787	1.81883		4.2	0.288196	51.4629	61.5212
48.5264	0.379234		1821.99	53.5604	-330.732		3.85	45.8648	1.78979	3.92	53.5604	1.82199		4.21	0.379234	48.5264	58.2835
59.8506	0.30263		1829.46	59.0451	-321.276		3.86	19.001	1.77018	3.93	59.0451	1.82946		4.22	0.30263	59.8506	69.9587
71.2701	0.302501		1838.43	65.9159	-311.285		3.87	53.3896	1.80071	3.94	65.9159	1.83843		4.23	0.302501	71.2701	78.8752
80.5649	0.307541		1844.41	69.8946	-306.749		3.88	76.0822	1.80368	3.95	69.8946	1.84441		4.24	0.307541	80.5649	83.6397
92.7713	0.217873		1849.44	73.7521	-302.389		3.89	62.2413	1.80232	3.96	73.7521	1.84944		4.25	0.217873	92.7713	91.312
81.1182	0.206151		1854.66	74.0465	-285.043		3.9	76.1801	1.82743	3.97	74.0465	1.85466		4.26	0.206151	81.1182	88.1753
79.0071	0.284072		1859.17	73.2382	-273.198		3.91	67.8022	1.84069	3.98	73.2382	1.85917		4.27	0.284072	79.0071	83.8494
71.5717	0.374698		1862.58	72.4959	-264.511		3.92	39.4285	1.79484	3.99	72.4959	1.86258		4.28	0.374698	71.5717	76.5582
79.8121	0.365901		1869.01	74.2144	-260.97		3.93	25.3819	1.8035	4	74.2144	1.86901		4.29	0.365901	79.8121	81.2139
84.1522	0.348107		1875.74	75.0234	-259.27		3.94	47.5058	1.84465	4.01	75.0234	1.87574		4.3	0.348107	84.1522	83.6905
86.6193	0.265992		1878.17	75.4179	-260.138		3.95	40.6527	1.84698	4.02	75.4179	1.87817		4.31	0.265992	86.6193	87.6294
90.9731	0.264329		1880.93	75.1457	-258.237		3.96	56.7721	1.85454	4.03	75.1457	1.88093		4.32	0.264329	90.9731	89.0641
88.0026	0.251246		1886.3	75.567	-259.5		3.97	77.9749	1.83915	4.04	75.567	1.8863		4.33	0.251246	88.0026	88.6643
100.989	0.223362		1893.8	74.8135	-258.645		3.98	57.7119	1.84887	4.05	74.8135	1.8938		4.34	0.223362	100.989	92.8858
99.93	0.201063		1901.8	72.0459	-250.423		3.99	57.4171	1.86258	4.06	72.0459	1.9018		4.35	0.201063	99.93	93.4636
97.8438	0.281875		1908.93	69.2669	-241.467		4	128.135	1.90172	4.07	69.2669	1.90893		4.36	0.281875	97.8438	90.2411
91.0955	0.298823		1910.67	64.6117	-238.242		4.01	122.063	1.90473	4.08	64.6117	1.91067		4.37	0.298823	91.0955	87.8499
104.071	0.362362		1912.06	58.8059	-232.849		4.02	113.071	1.89054	4.09	58.8059	1.91206		4.38	0.362362	104.071	89.1787
104.971	0.336724		1916.71	56.9543	-222.971		4.03	133.944	1.87902	4.1	56.9543	1.91671		4.39	0.336724	104.971	90.1086
113.1	0.289204		1922.83	54.3669	-213.787		4.04	66.6574	1.88065	4.11	54.3669	1.92283		4.4	0.289204	113.1	92.9092
114.132	0.201495		1927.67	53.3747	-207.024		4.05	64.055	1.89504	4.12	53.3747	1.92767		4.41	0.201495	114.132	95.5384
120.678	0.072693		1931.35	51.7414	-201.98		4.06	56.6675	1.89193	4.13	51.7414	1.93135		4.42	0.072693	120.678	99.7819
114.368	0.059792		1934.81	52.9018	-199.929		4.07	65.2059	1.89127	4.14	52.9018	1.93481		4.43	0.059792	114.368	99.8108
116.957	0.098795		1938.79	54.1709	-194.907		4.08	37.5173	1.90444	4.15	54.1709	1.93879		4.44	0.098795	116.957	98.8049
123.978	0.049414		1944.78	57.028	-192.593		4.09	53.4232	1.88114	4.16	57.028	1.94478		4.45	0.049414	123.978	100.577
122.737	0.060056		1953.1	60.3688	-184.432		4.1	36.57	1.8884	4.17	60.3688	1.9531		4.46	0.060056	122.737	100.234
112.982	-0.130563		1962.18	63.6766	-178.069		4.11	63.0916	1.93508	4.18	63.6766	1.96218		4.47	-0.130563	112.982	105.798
90.2384	-0.3253		1966.05	61.6087	-176.911		4.12	66.6715	1.95163	4.19	61.6087	1.96605		4.48	-0.3253	90.2384	115.862
89.0615	-0.341998		1967.64	60.5482	-174.875		4.13	16.1993	1.96886	4.2	60.5482	1.96764		4.49	-0.341998	89.0615	116.869
69.9232	-0.477244		1969.6	64.3046	-176.54		4.14	15.731	1.96949	4.21	64.3046	1.9696		4.5	-0.477244	69.9232	130.995
61.8144	-0.666114		1971.96	70.2902	-174.18		4.15	58.3073	1.92785	4.22	70.2902	1.97196		4.51	-0.666114	61.8144	140.338
61.032	-0.736141		1977.25	70.8576	-170.886		4.16	34.9762	1.92553	4.23	70.8576	1.97725		4.52	-0.736141	61.032	141.598
59.0819	-0.810026		1982.02	73.8314	-164.237		4.17	85.2975	1.96035	4.24	73.8314	1.98202		4.53	-0.810026	59.0819	143.272
54.7327	-0.863207		1985.22	76.9388	-159.047		4.18	95.1326	1.97083	4.25	76.9388	1.98522		4.54	-0.863207	54.7327	145.755
58.4719	-0.835113		1988.78	77.7301	-158.111		4.19	51.7747	1.95319	4.26	77.7301	1.98878		4.55	-0.835113	58.4719	143.75
43.9164	-0.87516		1993.27	80.7279	-154.279		4.2	39.5558	1.95032	4.27	80.7279	1.99327		4.57	-0.87516	43.9164	151.111
56.7667	-0.869627		1997.79	83.3312	-148.593		4.21	74.0735	1.94372	4.28	83.3312	1.99779		4.58	-0.869627	56.7667	144.783
46.1568	-0.791906		2003.28	79.7973	-141.118		4.22	84.2428	1.95101	4.29	79.7973	2.00328		4.66	-0.791906	46.1568	150.168
53.989	-0.792442		2009.78	73.2236	-133.463		4.23	80.3726	1.99429	4.3	73.2236	2.00978		4.67	-0.792442	53.989	145.88
50.2883	-0.680672		2015.28	67.9621	-129.727		4.24	103.536	2.00588	4.31	67.9621	2.01528		4.68	-0.680672	50.2883	147.767
48.7236	-0.611405		2022.23	62.1776	-128.544		4.25	86.1866	2.02467	4.32	62.1776	2.02223		4.69	-0.611405	48.7236	148.797
49.3948	-0.454725		2026.24	58.7867	-130.394		4.26	32.0744	1.99312	4.33	58.7867	2.02624		4.7	-0.454725	49.3948	148.171
47.3472	-0.39532		2031.19	56.7008	-127.775		4.27	50.7639	1.97553	4.34	56.7008	2.03119		4.71	-0.39532	47.3472	150.55
53.4878	-0.655514		2036.91	52.9595	-123.624		4.28	72.5449	1.99828	4.35	52.9595	2.03691		4.72	-0.655514	53.4878	145.58
41.7123	-0.636437		2041.92	48.9674	-119.606		4.29	105.515	2.00485	4.36	48.9674	2.04192		4.73	-0.636437	41.7123	153.633
32.1182	-0.669179		2045.62	43.6017	-121.201		4.3	66.8176	2.00712	4.37	43.6017	2.04562		4.74	-0.669179	32.1182	159.235
36.0524	-0.576846		2050.56	40.7957	-115.563		4.31	79.5844	1.99712	4.38	40.7957	2.05056		4.75	-0.576846	36.0524	158.294
35.8234	-0.56895		2055.4	40.539	-115.735		4.32	131.908	2.00836	4.39	40.539	2.0554		4.76	-0.56895	35.8234	158.594
35.6103	-0.680989		2058.88	34.5221	-114.236		4.33	107.001	2.02427	4.4	34.5221	2.05888		4.77	-0.680989	35.6103	157.024
32.9731	-0.599908		2061.44	27.7259	-104.717		4.34	96.7423	2.02054	4.41	27.7259	2.06144		4.78	-0.599908	32.9731	159.92
30.1998	-0.730759		2064.91	21.9617	-95.9542		4.35	78.6051	2.01809	4.42	21.9617	2.06491		4.79	-0.730759	30.1998	159.344
			2067.85	13.8362	-88.5057		4.36	21.0649	2.02613	4.43	13.8362	2.06785
			2070.97	9.04756	-78.4796		4.37	-14.3624	2.04844	4.44	9.04756	2.07097
			2072.22	3.87689	-65.7997		4.38	1.44987	2.07675	4.45	3.87689	2.07222
			2072.84	-1.87502	-48.5153		4.39	16.768	2.11011	4.46	-1.87502	2.07284
			2071.87	-5.20117	-30.8563		4.4	35.3234	2.08486	4.47	-5.20117	2.07187
			2072.86	-12.9591	-16.3138		4.41	0.786462	2.06738	4.48	-12.9591	2.07286
			2074.21	-15.6167	-4.13593		4.42	-5.35573	2.06136	4.49	-15.6167	2.07421
			2075.58	-18.3948	-0.603288		4.43	12.6635	2.07342	4.5	-18.3948	2.07558
			2076.74	-24.3036	0.013132		4.44	25.0292	2.0604	4.51	-24.3036	2.07674
			2079.33	-33.4263	7.6572		4.45	24.7278	2.08117	4.52	-33.4263	2.07933
			2080.63	-38.662	6.41227		4.46	75.7339	2.06967	4.53	-38.662	2.08063
			2083.11	-47.9936	4.27496		4.47	41.6546	2.06065	4.54	-47.9936	2.08311
			2086.22	-58.1282	4.09366		4.48	5.05825	2.06259	4.55	-58.1282	2.08622
			2088.74	-65.0845	2.09557		4.49	10.2782	2.07263	4.56	-65.0845	2.08874
			2092.64	-72.1353	-1.39983		4.5	-43.2772	2.06216	4.57	-72.1353	2.09264
			2096.29	-73.0322	-5.99394		4.51	-50.7644	2.07296	4.58	-73.0322	2.09629
			2099.12	-73.3015	-12.1315		4.52	-91.9224	2.06725	4.59	-73.3015	2.09912
			2103.05	-72.3494	-14.63		4.53	-84.8287	2.08605	4.6	-72.3494	2.10305
			2104.93	-72.6806	-25.399		4.54	-33.1243	2.09557	4.61	-72.6806	2.10493
			2106.1	-73.1839	-39.8143		4.55	-81.0456	2.09959	4.62	-73.1839	2.1061
			2107.57	-72.3647	-47.9798		4.56	-39.0781	2.08764	4.63	-72.3647	2.10757
			2110.24	-70.6524	-54.0077		4.57	-47.0268	2.08193	4.64	-70.6524	2.11024
			2115.31	-70.8549	-52.5373		4.58	-75.9682	2.09087	4.65	-70.8549	2.11531
			2119.73	-66.6024	-50.8352		4.59	-111.811	2.09925	4.66	-66.6024	2.11973
			2122.28	-59.2662	-50.2091		4.6	-53.8083	2.10061	4.67	-59.2662	2.12228
			2124.79	-60.944	-46.2267		4.61	-64.2393	2.10692	4.68	-60.944	2.12479
			2127.35	-61.7434	-51.8391		4.62	-110.365	2.1073	4.69	-61.7434	2.12735
			2131.49	-58.7377	-73.0465		4.63	-99.2865	2.10041	4.7	-58.7377	2.13149
			2133.98	-54.4496	-99.3573		4.64	-95.4829	2.13111	4.71	-54.4496	2.13398
			2133.04	-48.8055	-115.983		4.65	-56.7313	2.11686	4.72	-48.8055	2.13304
							4.66	-54.804	2.11539
							4.67	-77.6401	2.12625
							4.68	-89.7972	2.11422
							4.69	-40.674	2.11317
							4.7	-68.7573	2.12164
							4.71	-13.3936	2.12768
							4.72	-50.0639	2.15804
							4.73	-12.1811	2.15708
							4.74	-1.76796	2.13757
							4.75	-78.9761	2.13823
							4.76	-76.2305	2.14524
							4.77	-65.2784	2.1694
							4.78	-34.966	2.13778
							4.79	-10.8211	2.11701

## Sheet: Fig.3a-c
Fig. 3a	Time trajectories for the X- and Y-displacements						Fig. 3a	Time trajectory for the polarization measurement				Fig. 3b	Time trajectories for the X- and Y-displacements						Fig. 3b	Time trajectory for the polarization measurement				Fig. 3c
Time_XY	Y	X	Time_moving_avr	Y_moving_avr	X_moving_avr		Time_Pol	DOP	Summed-intensity	Angle		Time_XY	Y	X	Time_moving_avr	Y_moving_avr	X_moving_avr		Time_Pol	DOP	Summed-intensity	Angle		Polarization pitch	Helix pitch
0	0.0122649	33.5271	0.07	0.039366	39.6822		0	0.184144	34.6231	34.5691		0	0.0220863	-39.6359	0.07	0.0512285	-66.2559		0	0.602423	58.9227	87.1996		7.11018	6.6978
0.01	0.0271122	-15.6591	0.08	0.0531818	39.1194		0.01	0.186727	34.7999	34.9155		0.01	0.0335819	-17.2739	0.08	0.0559394	-72.1852		0.01	0.579632	59.6982	87.1183		6.77628	6.46593
0.02	0.0277778	46.6537	0.09	0.0664939	44.0923		0.02	0.284303	30.521	35.8912		0.02	0.0222275	-13.1279	0.09	0.0607638	-76.9725		0.02	0.597056	59.3422	87.2506		20.5362	20.4809
0.03	0	47.8224	0.1	0.0806997	42.0421		0.03	0.259858	27.4235	32.5781		0.03	0	-8.45747	0.1	0.0669894	-81.0658		0.03	0.588205	56.0292	86.1559		9.46246	10.5061
0.04	0.0166049	32.3126	0.11	0.0965196	37.9888		0.04	0.217486	27.4281	30.2928		0.04	0.0207622	-36.0995	0.11	0.0744979	-85.1102		0.04	0.485991	54.1517	83.7097		7.53965	8.65653
0.05	0.0336637	18.2615	0.12	0.11169	36.5008		0.05	0.154848	21.419	22.0223		0.05	0.0314834	-68.432	0.12	0.0796747	-89.9782		0.05	0.531272	75.8796	91.903		27.3408	25.6982
0.06	0.0406553	21.827	0.13	0.126352	34.1976		0.06	0.164269	18.258	21.1619		0.06	0.0351031	-42.6384	0.13	0.0840184	-93.4056		0.06	0.468996	79.578	92.8906		12.0007	11.7586
0.07	0.00673587	45.227	0.19	0.142343	33.5457		0.07	0.140546	19.2263	19.8048		0.07	0.0519068	-75.37	0.14	0.08956	-97.3379		0.07	0.470141	84.8682	95.0453		8.72904	8.90559
0.08	0.0424327	45.3587	0.27	0.161651	33.1694		0.08	0.121904	21.1061	19.1235		0.08	0.0635586	-88.5272	0.15	0.095468	-95.5201		0.08	0.530233	97.163	99.5443		7.95024	11.0671
0.09	0.0569506	24.1905	0.28	0.179191	31.8984		0.09	0.099396	23.3532	18.1104		0.09	0.057097	-91.3319	0.16	0.100691	-92.3948		0.09	0.527262	119.855	107.185		13.8142	11.571
0.1	0.0560353	50.5488	0.29	0.195223	30.2402		0.1	0.012364	24.1469	8.36799		0.1	0.0609934	-110.002	0.17	0.10595	-91.0821		0.1	0.519381	126.995	109.49		30.3795	32.9364
0.11	0.0347288	63.0168	0.3	0.209858	25.2483		0.11	0.015473	23.9836	8.73572		0.11	0.0806186	-75.9636	0.18	0.112412	-90.0136		0.11	0.515085	130.471	110.583		30.8895	18.9216
0.12	0.0555449	42.6254	0.31	0.227571	19.0481		0.12	0.103127	22.9043	18.2567		0.12	0.0934054	-82.0522	0.19	0.119101	-86.4104		0.12	0.514416	135.662	112.015		18.119	21.829
0.13	0.0971966	49.3628	0.32	0.243235	15.1003		0.13	-0.043146	15.7319	2.16915		0.13	0.0932096	-113.465	0.2	0.124906	-84.0655		0.13	0.534127	132.388	110.662		21.9494	29.0943
0.19	0.0827869	90.1578	0.33	0.257828	12.0584		0.19	-0.405875	16.8408	158.208		0.14	0.102393	-131.461	0.21	0.133063	-78.6554		0.14	0.510097	135.521	112.087		42.5022	38.3496
0.27	0.219502	25.0844	0.34	0.274203	6.05628		0.27	-0.585141	29.1355	148.131		0.15	0.0927501	-128.576	0.22	0.14052	-70.7414		0.15	0.534349	139.356	112.466		12.4612	13.0729
0.28	0.226794	58.9349	0.35	0.279355	3.78608		0.28	-0.569528	29.775	148.054		0.16	0.105948	-89.0836	0.23	0.149655	-63.1499		0.16	0.513471	144.17	114.179		11.6567	12.3327
0.29	0.240864	15.9008	0.36	0.285503	1.97033		0.29	-0.480495	39.4167	144.018		0.17	0.115611	-74.5273	0.24	0.158064	-57.8692		0.17	0.468202	150.045	116.839		10.8602	10.1378
0.3	0.237299	-12.9771	0.37	0.293726	3.11495		0.3	-0.463643	34.6185	147.083		0.18	0.112629	-69.1233	0.25	0.165388	-54.4654		0.18	0.474048	153.351	117.387		15.4698	10.8414
0.31	0.244161	9.9929	0.38	0.301708	5.87482		0.31	-0.48546	35.487	146.261		0.19	0.0984139	-109.119	0.26	0.174252	-51.0073		0.19	0.448731	157.546	119.044		10.488	13.9341
0.32	0.253594	-16.2862	0.39	0.309034	6.24832		0.32	-0.466632	36.3941	145.981		0.2	0.0966385	-119.842	0.27	0.185641	-41.2527		0.2	0.400533	171.766	123.185		11.9815	12.354
0.33	0.280522	12.048	0.4	0.317942	8.32191		0.33	-0.485345	35.9814	145.978		0.21	0.118227	-101.624	0.28	0.195915	-32.1495		0.21	0.337842	179.839	126.515		14.4091	14.2116
0.34	0.296348	39.5816	0.41	0.323813	7.90961		0.34	-0.543892	29.1355	148.744		0.22	0.140527	-48.1026	0.29	0.204349	-24.9923		0.22	0.322259	177.136	126.728		11.2717	18.3835
0.35	0.305546	26.2941	0.42	0.328706	5.52326		0.35	-0.56827	26.5369	149.571		0.23	0.141909	-41.6484	0.3	0.213341	-20.8039		0.23	0.324127	181.054	127.158		13.7291	15.0931
0.36	0.297419	-0.682732	0.43	0.333043	4.64821		0.36	-0.514181	32.6934	147.396		0.24	0.135977	-71.6406	0.31	0.222733	-18.4725		0.24	0.345822	174.351	125.486		10.6564	8.72341
0.37	0.275559	-24.3299	0.44	0.338861	5.73814		0.37	-0.471183	34.8634	146.823		0.25	0.15792	-93.9749	0.32	0.232981	-15.1602		0.25	0.373597	159.92	122.093		10.0603	10.0322
0.38	0.300437	-29.9848	0.45	0.349552	0.41135		0.38	-0.38522	42.8317	142.528		0.26	0.180955	-21.9158	0.33	0.240509	-10.2363		0.26	0.332912	174.254	125.944		13.6005	14.4638
0.39	0.290493	-16.5925	0.46	0.358409	-2.97127		0.39	-0.311807	49.7818	136.587		0.27	0.180486	-46.8775	0.34	0.248417	-7.71013		0.27	0.189948	195.052	133.395		9.00431	7.72715
0.4	0.316089	3.73456	0.47	0.368335	-4.27681		0.4	-0.341999	49.5641	137.066		0.28	0.21556	-32.3139	0.35	0.257429	-3.55177		0.28	0.162182	197.14	134.545		8.59322	11.0848
0.41	0.328418	0.125994	0.48	0.378929	-8.86806		0.41	-0.381419	47.224	139.162		0.29	0.214249	-12.7513	0.36	0.262589	-1.70802		0.29	0.20983	186.782	132.04		18.3779	10.6761
0.42	0.296779	-8.96853	0.49	0.388528	-11.5587		0.42	-0.383879	45.8226	140.245		0.3	0.229776	-14.7046	0.37	0.268392	-2.93129		0.3	0.265506	174.415	128.575		21.1717	25.5699
0.43	0.319018	31.6987	0.5	0.400906	-16.0839		0.43	-0.378642	47.5823	138.878		0.31	0.23208	-9.87307	0.38	0.273106	-4.04696		0.31	0.320259	162.41	124.603		7.13852	8.73437
0.44	0.364215	33.0701	0.51	0.412144	-21.5236		0.44	-0.467287	36.9836	145.619		0.32	0.225478	-23.4695	0.39	0.279131	-3.90695		0.32	0.287246	170.127	127.134		15.5415	15.1661
0.45	0.357025	28.4209	0.52	0.420439	-23.5225		0.45	-0.485233	37.8589	144.891		0.33	0.24559	-17.2513	0.4	0.28559	-5.20785		0.33	0.221446	172.868	130.238
0.46	0.354052	15.5954	0.53	0.430606	-26.302		0.46	-0.493614	37.1242	145.224		0.34	0.269246	37.1992	0.41	0.292197	-3.7626		0.34	0.152577	190.245	134.525
0.47	0.387207	14.8178	0.54	0.442631	-31.3203		0.47	-0.488205	36.5369	145.623		0.35	0.250742	16.7055	0.42	0.297085	-4.65926		0.35	0.223507	179.168	130.811
0.48	0.368588	5.86353	0.55	0.451726	-33.6448		0.48	-0.43802	38.9473	144.745		0.36	0.244739	5.73413	0.43	0.303025	-5.10472		0.36	0.270225	168.39	127.595
0.49	0.369744	3.78626	0.56	0.462536	-33.7536		0.49	-0.413144	42.7909	142.363		0.37	0.275411	14.7233	0.44	0.310532	-3.31509		0.37	0.315832	160.796	124.505
0.5	0.370597	13.1684	0.57	0.47436	-35.7875		0.5	-0.354945	49.4621	137.252		0.38	0.282783	-6.67672	0.45	0.316292	-1.10444		0.38	0.425675	138.603	115.375
0.51	0.384693	15.6663	0.58	0.48695	-40.5858		0.51	-0.3782	47.512	138.932		0.39	0.289702	-21.9558	0.46	0.320763	-0.228595		0.39	0.35594	156.839	122.169
0.52	0.435931	-104.232	0.59	0.496957	-42.9089		0.52	-0.369694	47.1514	139.2		0.4	0.270839	-20.1165	0.47	0.326553	1.87926		0.4	0.301112	162.639	125.427
0.53	0.433288	-80.7241	0.6	0.50378	-37.3348		0.53	-0.341626	51.2444	135.623		0.41	0.299569	15.9762	0.48	0.332687	6.18497		0.41	0.362928	144.272	119.12
0.54	0.439389	-36.1756	0.61	0.512317	-34.1449		0.54	-0.29241	54.5188	131.718		0.42	0.315671	15.4979	0.49	0.338136	9.52962		0.42	0.2827	164.793	126.544
0.55	0.47499	-65.1342	0.62	0.520792	-34.2844		0.55	-0.309439	56.5528	130.368		0.43	0.292961	-4.65759	0.5	0.34272	9.51792		0.43	0.254073	170.884	128.607
0.56	0.4724	-40.2333	0.63	0.527869	-32.3371		0.56	-0.314872	55.8362	131.142		0.44	0.301289	-31.1005	0.51	0.350264	13.0034		0.44	0.314123	156.018	123.703
0.57	0.48246	-76.8467	0.64	0.53504	-32.8532		0.57	-0.304748	57.2671	129.606		0.45	0.300492	-31.4395	0.52	0.357497	20.3292		0.45	0.114171	179.682	135.535
0.58	0.487587	-49.8965	0.65	0.545202	-31.3167		0.58	-0.337826	51.5256	135.333		0.46	0.322453	-7.77299	0.53	0.363748	25.8506		0.46	0.123627	178.045	135.018
0.59	0.488636	3.08586	0.66	0.555731	-34.4843		0.59	-0.258921	52.716	132.616		0.47	0.322366	-42.983	0.54	0.370894	35.2002		0.47	0.162647	175.873	133.115
0.6	0.509526	-13.2716	0.67	0.562489	-39.0072		0.6	-0.30974	52.1492	134.336		0.48	0.344697	4.42755	0.55	0.378846	49.2758		0.48	0.183165	168.515	131.493
0.61	0.534437	-59.6781	0.68	0.568582	-41.6363		0.61	-0.321367	54.8136	132.19		0.49	0.342556	23.7493	0.56	0.387495	61.0751		0.49	0.148079	176.837	133.84
0.62	0.523624	-20.0503	0.69	0.575219	-41.7078		0.62	-0.367863	50.2217	136.738		0.5	0.339839	10.0236	0.57	0.394546	71.2829		0.5	0.136387	169.401	133.816
0.63	0.530738	4.23103	0.7	0.583648	-46.1278		0.63	-0.28055	53.3238	132.564		0.51	0.357349	32.5786	0.58	0.401614	81.5597		0.51	0.111227	166.009	134.818
0.64	0.547111	-26.7212	0.71	0.590863	-51.074		0.64	-0.258596	53.9836	131.236		0.52	0.36181	47.883	0.59	0.406896	92.1669		0.52	0.228138	165.342	129.028
0.65	0.559447	-58.807	0.72	0.596687	-52.7396		0.65	-0.278377	55.1492	130.694		0.53	0.349856	6.46093	0.6	0.413801	101.87		0.53	0.381879	135.628	116.076
0.66	0.534791	-19.1794	0.73	0.603886	-52.0049		0.66	-0.261376	53.4009	131.946		0.54	0.376546	9.66202	0.61	0.420312	115.002		0.54	0.335232	122.932	113.724
0.67	0.53828	-20.62	0.74	0.612269	-54.8734		0.67	-0.290101	54.1945	131.964		0.55	0.362852	44.4691	0.62	0.424425	128.835		0.55	0.239804	129.669	120.864
0.68	0.561342	-32.8768	0.75	0.617893	-54.2382		0.68	-0.269541	55.5437	130.007		0.56	0.381296	66.146	0.63	0.429553	141.145		0.56	0.252962	143.487	123.937
0.69	0.56651	-38.2682	0.76	0.621624	-50.1767		0.69	-0.197548	55.6866	126.429		0.57	0.38444	15.3224	0.64	0.433193	150.011		0.57	0.277336	141.53	122.223
0.7	0.581141	-35.9236	0.77	0.627535	-47.9727		0.7	-0.219206	46.4916	139.707		0.58	0.406126	47.624	0.65	0.440942	156.547		0.58	0.421517	113.492	107.308
0.71	0.579976	-47.9748	0.78	0.63273	-47.3501		0.71	-0.123862	35.3759	162.438		0.59	0.409774	78.7873	0.66	0.447921	160.012		0.59	0.408973	108.551	105.629
0.72	0.634885	-53.7994	0.79	0.636263	-44.4741		0.72	-0.177383	60.419	119.508		0.6	0.394266	51.3813	0.67	0.453369	159.795		0.6	0.355436	63.7707	84.126
0.73	0.645515	-97.4112	0.8	0.636193	-41.2928		0.73	-0.138052	60.5664	115.382		0.61	0.429643	132.471	0.68	0.460661	157.18		0.61	0.351043	56.6302	80.8828
0.74	0.590015	-64.7577	0.81	0.636602	-35.5495		0.74	-0.061131	60.1786	104.025		0.62	0.44164	168.151	0.69	0.466958	149.101		0.62	0.284798	51.8161	76.1225
0.75	0.60092	-52.7074	0.82	0.641118	-29.4556		0.75	-0.052256	59.8544	102.484		0.63	0.474439	181.417	0.7	0.472537	139.367		0.63	0.421526	44.3853	78.832
0.76	0.633982	-60.7509	0.83	0.64512	-25.6175		0.76	-0.051825	62.4961	101.185		0.64	0.44832	176.866	0.71	0.477064	129.173		0.64	0.418806	41.9771	78.0014
0.77	0.650073	-86.3509	0.84	0.647046	-20.2195		0.77	-0.062721	56.1582	107.827		0.65	0.445856	164.176	0.79	0.484228	119.432		0.65	0.435604	30.7072	75.4174
0.78	0.638962	-69.9608	0.85	0.649716	-12.4739		0.78	-0.050094	55.2399	105.579		0.66	0.436575	191.687	0.8	0.491278	110.37		0.66	0.461071	30.8456	76.2526
0.79	0.634461	-51.7056	0.86	0.653084	-5.78745		0.79	-0.007308	57.8158	92.6465		0.67	0.465392	193.431	0.81	0.498716	97.7258		0.67	0.483658	35.1812	78.0287
0.8	0.667435	-47.7867	0.87	0.65641	-0.0528417		0.8	0.104767	58.9292	72.6159		0.68	0.447518	203.441	0.84	0.5047	83.4134		0.68	0.440596	25.8252	74.3871
0.81	0.660544	-62.2069	0.88	0.659703	6.31327		0.81	0.092156	56.1174	70.5464		0.69	0.438237	217.151	0.86	0.513285	68.2235		0.69	0.403158	21.7889	72.1953
0.82	0.622632	-11.0924	0.89	0.665228	11.8417		0.82	0.064513	47.4394	53.2209		0.7	0.439781	229.13	0.87	0.523912	50.4985		0.7	0.401379	21.9363	72.1647
0.83	0.617312	28.0462	0.9	0.673138	12.0245		0.83	0.151399	39.775	38.9599		0.71	0.435882	199.129	0.88	0.534871	29.5878		0.78	0.396094	23.2537	72.2697
0.84	0.655176	-5.2078	0.91	0.680137	11.5948		0.84	0.222052	37.8317	39.8818		0.79	0.500687	113.358	0.89	0.546998	8.11442		0.79	0.429806	27.4442	74.4191
0.85	0.659059	-26.5846	0.92	0.683865	13.8341		0.85	0.259387	32.36	36.3104		0.8	0.510811	99.6106	0.9	0.553879	-3.23946		0.8	0.390296	20.9499	71.5494
0.86	0.632975	-4.83575	0.93	0.689663	15.422		0.86	0.284467	32.2013	37.1697		0.81	0.491489	75.5209	0.91	0.560142	-15.6454		0.83	0.405303	17.4215	71.3409
0.87	0.633837	-6.07982	0.94	0.697389	17.3381		0.87	0.311496	29.8294	36.4074		0.84	0.503648	12.1601	0.92	0.569148	-24.9281		0.85	0.47003	24.5553	75.0135
0.88	0.651644	-11.2605	0.95	0.704455	21.4345		0.88	0.272207	31.7523	36.3492		0.86	0.524093	11.2926	0.93	0.578921	-30.9174		0.86	0.474853	27.3716	75.8163
0.89	0.657755	26.6504	0.96	0.708841	30.6397		0.89	0.243409	29.7705	33.5004		0.87	0.525331	22.1294	0.94	0.585684	-35.8334		0.87	0.513807	29.4714	77.4164
0.9	0.660955	4.8639	0.97	0.716319	30.7661		0.9	0.236072	28.6594	32.2676		0.88	0.542347	28.5105	0.95	0.592571	-41.2008		0.88	0.514868	22.8705	75.923
0.91	0.662869	20.2186	0.98	0.723615	32.9885		0.91	0.28161	18.936	28.5096		0.89	0.555772	30.7461	0.96	0.597095	-50.9965		0.89	0.485871	25.2855	75.6511
0.92	0.690123	29.8331	0.99	0.72915	36.9941		0.94	0.210774	19.9315	25.1471		0.9	0.551611	28.2447	0.97	0.603445	-59.1909		0.9	0.550388	38.2946	80.5297
0.93	0.689484	30.3362	1	0.735563	44.2918		0.95	0.245155	18.0335	26.1757		0.91	0.548144	2.03122	0.98	0.611341	-66.8109		0.91	0.53116	41.222	80.8655
0.94	0.684353	34.3135	1.01	0.747176	46.0681		0.96	0.39599	24.6843	35.9438		0.92	0.555156	-21.2539	0.99	0.618539	-74.7084		0.92	0.556099	49.4329	83.6962
0.95	0.716832	47.7049	1.02	0.760492	46.1228		0.97	0.348701	24.8975	34.582		0.93	0.576288	-24.4082	1	0.62441	-79.6792		0.93	0.585464	44.6528	82.9354
0.96	0.743421	20.7201	1.03	0.771375	47.845		0.98	0.257192	24.9746	30.7952		0.94	0.597636	-48.7235	1.01	0.630802	-83.6116		0.94	0.559419	43.866	82.2058
0.97	0.741278	-8.35112	1.04	0.780386	52.0524		0.99	0.320557	22.351	32.0792		0.95	0.604169	-84.531	1.02	0.636768	-85.889		0.95	0.626234	50.7004	85.2493
0.98	0.722301	21.6004	1.05	0.790217	58.4371		1.01	-0.001729	12.2489	5.93119		0.96	0.61779	-122.971	1.03	0.641929	-87.1816		0.96	0.646223	66.9612	89.9963
0.99	0.711094	28.3817	1.06	0.801988	63.3152		1.02	0.046294	12.8657	10.0322		0.97	0.603903	-56.95	1.04	0.64754	-84.2859		0.97	0.637336	63.2946	88.8689
1	0.74602	-2.76639	1.12	0.814204	67.1801		1.03	0.042075	14.8022	9.97477		0.98	0.60475	-86.479	1.05	0.654241	-87.0698		0.98	0.631024	55.8819	86.7218
1.01	0.748875	23.9067	1.15	0.824353	71.665		1.04	-0.022251	15.2194	4.14156		0.99	0.626583	-63.7199	1.06	0.661528	-84.9182		0.99	0.672017	73.7345	92.0932
1.02	0.739821	55.3654	1.16	0.834847	75.1773		1.05	-0.00965	14.1786	5.2915		1	0.650243	-77.6787	1.07	0.667491	-85.8048		1	0.625517	87.0678	95.8882
1.03	0.717433	126.818	1.17	0.846792	74.2555		1.06	-0.016158	11.9768	4.71102		1.01	0.625531	-62.4469	1.08	0.672596	-83.8098		1.01	0.639008	94.3671	98.0692
1.04	0.769929	28.5463	1.18	0.860695	68.3317		1.12	-0.435644	19.2399	156.09		1.02	0.628649	-58.3825	1.09	0.678374	-85.115		1.02	0.533951	121.487	107.552
1.05	0.770386	38.2007	1.19	0.86952	70.1554		1.15	-0.406515	25.9065	153.498		1.03	0.610205	-118.424	1.1	0.68447	-85.7208		1.03	0.529981	130.351	110.201
1.06	0.745907	80.3029	1.2	0.879703	70.2823		1.16	-0.418178	33.4099	148.647		1.04	0.651012	-92.1697	1.11	0.693567	-81.8618		1.04	0.575631	119.762	106.284
1.12	0.786318	139.298	1.21	0.891261	63.6751		1.17	-0.377915	37.3714	146.724		1.05	0.670049	-86.0562	1.12	0.699862	-82.156		1.05	0.565264	117.73	105.859
1.15	0.86367	56.9817	1.22	0.903551	47.2476		1.18	-0.359513	37.7138	146.816		1.06	0.656119	-116.43	1.13	0.705771	-84.3924		1.06	0.515117	130.948	110.715
1.16	0.884098	35.1329	1.23	0.907652	37.0207		1.19	-0.399229	34.0471	148.631		1.07	0.643226	-95.817	1.14	0.712902	-88.2866		1.07	0.522786	131.456	110.673
1.17	0.880078	73.539	1.24	0.910941	28.8213		1.2	-0.367591	29.1741	152.713		1.08	0.67217	-83.394	1.15	0.720921	-89.6862		1.08	0.485025	134.322	112.422
1.18	0.878577	83.8309	1.25	0.915057	19.1484		1.21	-0.404833	27.9746	152.34		1.09	0.687113	-82.8846	1.16	0.726815	-92.1846		1.09	0.461904	140.805	114.812
1.19	0.888755	87.419	1.26	0.920123	10.7238		1.22	-0.394884	27.2897	153.04		1.1	0.681593	-103.92	1.17	0.733723	-90.1075		1.1	0.505358	138.367	112.956
1.2	0.898852	94.7716	1.27	0.9258	0.23038		1.23	-0.336017	28.2308	154.443		1.11	0.701948	-79.5346	1.18	0.740358	-89.6299		1.11	0.50125	135.09	112.2
1.21	0.894341	86.3557	1.28	0.930927	-9.62991		1.24	-0.188952	38.9587	151.341		1.12	0.704418	-98.7088	1.19	0.746721	-88.4366		1.12	0.566113	114.762	104.95
1.22	0.898263	64.5073	1.29	0.937695	-18.9514		1.25	-0.207563	47.4281	138.323		1.13	0.714059	-54.2056	1.2	0.751356	-90.4747		1.13	0.588126	113.254	104.179
1.23	0.906275	76.591	1.3	0.943972	-26.6072		1.26	-0.061931	52.9201	112.714		1.14	0.716023	-77.0191	1.21	0.756302	-95.0303		1.14	0.57058	117.73	105.772
1.24	0.919002	41.5382	1.31	0.949669	-35.3616		1.27	-0.034019	50.4145	107.346		1.15	0.72683	-47.7533	1.22	0.762233	-96.9704		1.15	0.566146	118.68	106.126
1.25	0.925982	37.9603	1.32	0.95538	-40.1943		1.28	-0.196314	43.4462	144.436		1.16	0.712201	-82.0243	1.23	0.769197	-98.7648		1.16	0.526604	124.564	108.62
1.26	0.902295	55.9016	1.33	0.962116	-47.7711		1.29	-0.435145	36.4689	146.384		1.17	0.720086	-67.4703	1.24	0.778557	-96.6051		1.17	0.549004	115.496	105.446
1.27	0.923131	40.105	1.34	0.970419	-58.0352		1.3	-0.242727	49.4507	136.04		1.18	0.746658	-60.5398	1.25	0.78661	-97.3091		1.18	0.526275	132.596	110.902
1.28	0.919277	-18.8046	1.35	0.976942	-63.7121		1.31	-0.189702	52.0131	130.993		1.19	0.74543	-96.5813	1.26	0.793639	-96.4845		1.19	0.480415	143.979	115.056
1.29	0.970671	-107.115	1.36	0.984507	-66.0327		1.32	-0.104452	51.3714	125.408		1.2	0.758697	-119.603	1.27	0.802439	-91.1869		1.2	0.501306	143.136	114.26
1.3	0.925187	-96.4224	1.37	0.988307	-63.3446		1.33	-0.277232	48.8498	137.17		1.21	0.763072	-174.842	1.28	0.811749	-83.1039		1.21	0.467407	142.907	115.177
1.31	0.933436	-87.8579	1.38	0.994313	-60.0353		1.34	-0.238935	49.0494	136.48		1.22	0.763521	-116.811	1.29	0.819596	-74.5852		1.22	0.451898	144.961	116.157
1.32	0.941817	-71.555	1.39	1.00087	-55.7714		1.35	-0.225446	47.7092	138.066		1.23	0.760581	-120.87	1.3	0.828707	-67.0303		1.23	0.468957	144.016	115.404
1.33	0.954567	-42.537	1.4	1.00789	-53.4304		1.36	-0.192623	50.1061	133.991		1.24	0.790728	-51.7281	1.31	0.838957	-56.9419		1.24	0.409494	159.673	120.765
1.34	0.973898	-69.983	1.41	1.01427	-53.2219		1.37	-0.180778	48.2965	136.611		1.25	0.781121	-96.7567	1.32	0.847733	-52.5999		1.25	0.287945	174.313	127.667
1.35	0.975759	-53.1328	1.42	1.01766	-49.524		1.38	-0.033118	55.9632	100.03		1.26	0.797389	-61.634	1.33	0.85633	-47.3143		1.26	0.276508	181.925	129.014
1.36	0.995865	-53.4664	1.43	1.02092	-45.5907		1.39	-0.020114	53.2489	96.676		1.27	0.773947	-129.281	1.34	0.866656	-42.7951		1.27	0.308105	180.401	127.66
1.37	0.992424	-50.3293	1.44	1.02469	-44.5314		1.4	-0.063408	53.7977	111.43		1.28	0.788249	-122.54	1.35	0.877473	-35.9807		1.28	0.280349	178.68	128.5
1.38	0.991724	-54.726	1.45	1.02852	-42.8669		1.41	-0.051953	53.5256	108.485		1.29	0.804987	-106.121	1.36	0.887637	-27.7971		1.29	0.476518	144.224	115.23
1.39	1.00467	-30.9519	1.46	1.03051	-37.3505		1.42	-0.028026	56.4213	98.3468		1.3	0.83129	-74.6692	1.37	0.895689	-19.5833		1.3	0.440144	139.698	115.198
1.4	1.02702	-75.691	1.47	1.03206	-35.0165		1.43	-0.003294	58.7433	91.8663		1.31	0.852597	-49.6285	1.38	0.902548	-11.6316		1.31	0.416988	147.592	117.932
1.41	1.02684	-98.0613	1.48	1.03422	-32.5774		1.44	0.035807	58.5573	83.1392		1.32	0.840887	-78.0308	1.39	0.909707	-5.2549		1.32	0.185904	186.78	132.98
1.42	1.02097	-45.0485	1.49	1.03707	-30.2706		1.45	0.03744	58.3033	82.5842		1.33	0.852088	-48.1698	1.4	0.918339	3.16758		1.33	0.0969	193.315	136.864
1.43	1.03276	-53.6131	1.5	1.0375	-31.8713		1.46	0.01619	55.4167	84.8937		1.34	0.877429	-17.1178	1.41	0.924223	13.5451		1.34	0.129718	175.977	134.611
1.44	1.02766	-66.7937	1.51	1.03659	-29.7697		1.47	0.090684	51.8272	63.041		1.35	0.898347	1.64183	1.42	0.930185	23.0148		1.35	0.143734	170.871	133.58
1.45	1.01529	-46.7828	1.52	1.0373	-29.208		1.48	0.136291	52.1537	59.9394		1.36	0.880782	-47.0621	1.43	0.932028	34.533		1.36	0.041682	168.097	138.542
1.46	1.0318	-23.8984	1.53	1.03923	-31.616		1.49	0.112171	52.7954	62.8315		1.37	0.900183	-3.48758	1.44	0.93661	50.0632		1.37	0.006977	174.161	140.384
1.47	1.0471	-36.4406	1.54	1.038	-33.4177		1.5	0.114825	52.6616	62.363		1.38	0.914329	30.4565	1.45	0.936671	60.621		1.38	0.178501	166.338	131.483
1.48	1.05028	-39.4097	1.55	1.03417	-33.6872		1.51	0.070342	48.3759	55.9903		1.39	0.92237	13.4017	1.46	0.936444	70.7358		1.39	0.254895	160.129	127.042
1.49	1.0247	-14.5138	1.56	1.03178	-35.241		1.52	0.08183	52.7795	66.1118		1.4	0.910075	-17.4726	1.47	0.936827	79.8476		1.4	0.264616	157.725	126.199
1.5	1.02475	5.86564	1.57	1.03101	-37.1564		1.53	0.096831	52.5414	63.8435		1.41	0.952272	6.15356	1.48	0.937605	90.2074		1.41	0.176538	161.045	130.976
1.51	1.05241	-37.5764	1.58	1.02838	-38.9524		1.54	0.202543	50.5551	55.024		1.42	0.936202	-27.0655	1.49	0.934254	100.261		1.42	0.145278	162.202	132.72
1.52	1.04988	-25.3621	1.59	1.02423	-37.863		1.55	0.315677	41.5165	45.5613		1.43	0.940721	0.214636	1.5	0.932556	112.261		1.43	0.177259	152.587	129.798
1.53	1.02148	28.0209	1.6	1.02222	-38.9113		1.56	0.049209	45.7886	46.85		1.44	0.925756	17.0867	1.51	0.93287	121.857		1.44	0.149284	154.873	131.685
1.54	1.02801	4.05794	1.61	1.02326	-44.9848		1.57	0.161632	45.2535	47.8375		1.45	0.934174	44.6053	1.52	0.93377	130.174		1.45	0.363003	115.476	109.764
1.55	1.0593	-39.1042	1.62	1.02126	-46.71		1.58	0.181708	49.2013	53.6772		1.46	0.959991	46.0226	1.53	0.933337	140.076		1.46	0.434275	94.7753	99.3427
1.56	1.06963	-63.4606	1.63	1.01852	-45.2824		1.59	0.195183	39.0199	40.1365		1.47	0.970365	48.3063	1.54	0.935494	146.803		1.47	0.364932	92.7821	98.9918
1.57	1.02742	-69.0587	1.64	1.01629	-43.0811		1.6	0.171756	35.6548	34.9069		1.48	0.940345	107.493	1.55	0.938921	152.775		1.48	0.450157	78.4351	92.2921
1.58	1.01911	-22.0887	1.65	1.01818	-41.0996		1.61	0.190744	41.3782	42.9154		1.49	0.966862	124.928	1.56	0.948741	153.16		1.5	0.391829	49.1902	79.4613
1.59	1.03839	-58.3682	1.66	1.01848	-39.8917		1.62	0.378198	39.5278	44.82		1.5	0.925998	174.414	1.57	0.95059	151.977		1.51	0.3978	38.6075	76.2875
1.6	1.0442	-82.9026	1.67	1.01705	-36.705		1.63	0.351658	41.0925	45.6463		1.51	0.949504	185.891	1.58	0.955702	148.535		1.54	0.395666	40.3172	76.7192
1.61	1.01331	-50.9246	1.68	1.01561	-33.2145		1.64	0.26435	45.0312	48.3163		1.52	0.901105	154.879	1.59	0.963345	144.621		1.55	0.194145	13.4306	61.5491
1.62	0.989744	-40.4836	1.69	1.01763	-30.2844		1.65	0.13338	43.1083	43.4905		1.53	0.91092	182.179	1.6	0.974105	139.733		1.56	0.405163	21.0542	72.1051
1.63	1.01435	-62.7161	1.7	1.01959	-29.4111		1.66	0.210506	45.648	48.7453		1.54	0.928115	150.079	1.61	0.988582	130.749		1.57	0.224601	20.5848	64.2123
1.64	1.01312	-43.245	1.71	1.02018	-27.3265		1.67	0.258499	45.3487	48.6132		1.55	0.921748	137.924	1.66	1.0003	125.28		1.58	0.228246	19.2129	64.1604
1.65	0.985281	-21.0739	1.72	1.02155	-28.2555		1.68	0.283172	42.4303	45.9607		1.56	0.902004	156.952	1.67	1.01234	121.278		1.6	-0.065189	10.7866	47.0609
1.66	0.99017	-21.2349	1.73	1.02355	-28.8581		1.69	0.428861	37.2217	43.9491		1.57	0.910726	152.947	1.69	1.02617	113.598		1.68	0.023927	13.2583	52.1222
1.67	1.0198	-41.0872	1.74	1.02735	-30.8949		1.7	0.451772	38.4712	44.96		1.58	0.945442	144.151	1.7	1.0434	102.442		1.69	0.203205	17.3512	62.5748
1.68	1.03702	-63.0814	1.75	1.03097	-35.2009		1.71	0.332747	40.9746	45.3327		1.59	0.939254	141.845	1.71	1.05892	92.3158		1.7	0.286191	28.2379	68.8582
1.69	0.998059	-21.8195	1.76	1.03723	-41.9991		1.72	0.27861	46.4621	49.7635		1.6	0.927678	193.13	1.72	1.07319	83.7434		1.71	0.199314	19.4419	62.695
1.7	1.01821	-17.6909	1.77	1.04169	-44.9576		1.73	0.386375	45.9746	49.4181		1.61	0.992342	146.926	1.83	1.0888	70.1405		1.82	-0.003195	8.58707	50.5498
1.71	1.03621	-30.4409	1.78	1.04546	-45.6656		1.74	0.51579	38.453	45.5196		1.66	1.02178	137.881	1.84	1.09985	60.4537		1.83	0.331582	35.8955	72.9147
1.72	1.0557	-39.3368	1.79	1.04883	-46.3774		1.75	0.463268	38.7206	45.217		1.67	1.08764	113.278	1.85	1.10922	52.5046		1.84	0.406475	55.3785	82.1484
1.73	1.02368	-3.96998	1.8	1.05173	-47.5417		1.76	0.49449	39.1922	45.7473		1.69	0.994593	107.173	1.86	1.11224	45.8326		1.85	0.340579	37.0111	73.6172
1.74	1.01684	-10.5681	1.82	1.05646	-50.8912		1.77	0.422752	44.9043	48.7545		1.7	1.00269	122.792	1.87	1.12316	39.7306		1.86	0.344114	12.256	68.0736
1.75	1.0227	-30.5451	1.83	1.06102	-53.1933		1.78	0.556413	35.0018	44.1539		1.71	1.06414	127.188	1.88	1.13337	32.2364		1.87	0.334875	14.1245	68.0502
1.76	1.04353	-6.97309	1.84	1.06674	-54.5028		1.8	0.071838	13.6253	12.2902		1.72	1.0625	81.5585	1.89	1.14066	23.5259		1.88	0.284106	15.0043	66.0714
1.77	1.01914	-27.3829	1.85	1.0707	-57.7291		1.82	0.178345	14.7954	20.6383		1.83	1.12808	47.4074	1.9	1.1485	19.3847		1.89	0.419109	30.5848	74.8383
1.78	1.02323	-31.4475	1.86	1.07591	-58.0694		1.83	0.096733	12.2988	13.9504		1.84	1.10394	68.0431	1.91	1.15357	12.8115		1.9	0.406145	39.6846	76.8933
1.79	1.03365	-57.1803	1.87	1.08149	-59.6291		1.84	0.054513	14.004	10.9164		1.85	1.10228	77.8966	1.92	1.16027	1.91812		1.91	0.439781	44.1154	79.3055
1.8	1.01534	-30.1131	1.88	1.08826	-61.4595		1.85	0.205661	15.3442	22.6109		1.86	1.10948	41.7619	1.93	1.16773	-9.56094		1.92	0.486735	62.6596	86.6394
1.82	1.04717	-51.7865	1.89	1.0974	-66.9407		1.86	0.462578	41.5823	46.8781		1.87	1.16913	-14.4003	1.94	1.17333	-14.2569		1.93	0.479081	55.5054	84.0093
1.83	1.07411	-105.677	1.9	1.103	-70.2603		1.87	0.347601	47.6911	50.7212		1.88	1.17827	-7.74203	1.95	1.17609	-16.1275		1.94	0.477113	55.4873	83.96
1.84	1.13088	-165.055	1.91	1.10799	-69.0203		1.88	0.252463	49.6843	53.1554		1.89	1.15325	13.259	1.96	1.18003	-21.3484		1.95	0.487655	57.1336	84.7396
1.85	1.06494	-66.1972	1.92	1.11041	-61.8236		1.89	0.178997	48.2489	52.3623		1.9	1.16182	-10.9133	1.97	1.18319	-22.9668		1.96	0.472637	51.7141	82.6039
1.86	1.07477	-28.3111	1.93	1.1156	-60.2749		1.9	0.144326	43.8612	45.1977		1.91	1.15822	1.62316	1.98	1.18565	-22.3996		1.97	0.483945	56.9952	84.6165
1.87	1.08674	-41.1173	1.94	1.11966	-60.3404		1.91	0.144511	42.8634	43.4992		1.92	1.16223	18.6447	1.99	1.18891	-23.4875		1.98	0.536311	79.3059	93.148
1.88	1.09925	-56.8007	1.95	1.12542	-61.6493		1.92	0.226498	49.6934	53.5263		1.93	1.13292	13.1982	2	1.19456	-29.1243		1.99	0.522937	98.2628	99.992
1.89	1.09465	-54.2129	1.96	1.13043	-56.9651		1.93	0.316523	43.4258	47.1784		1.94	1.15837	15.6428	2.01	1.20094	-32.1176		2	0.523055	96.7277	99.4393
1.9	1.08517	-45.0995	1.97	1.13611	-53.5656		1.94	0.403847	48.3033	51.0052		1.95	1.1559	10.3795	2.02	1.20668	-34.783		2.01	0.497539	105.562	102.902
1.91	1.10846	-50.1883	1.98	1.142	-50.4287		1.95	0.350908	49.8136	52.3473		1.96	1.17353	-3.47125	2.03	1.21179	-36.6747		2.02	0.523791	101.982	101.306
1.92	1.10303	-55.3678	1.99	1.1461	-46.8533		1.96	0.288409	52.1877	55.0412		1.97	1.18007	19.4414	2.04	1.21785	-39.3324		2.03	0.506776	87.4941	96.0876
1.93	1.09732	-32.4864	2	1.1515	-41.4382		1.97	0.335042	46.9677	50.1713		1.98	1.20415	-51.1905	2.05	1.22333	-45.2837		2.04	0.490403	92.3989	98.012
1.94	1.10691	-54.8437	2.01	1.15735	-36.7822		1.98	0.272264	44.5052	47.8395		1.99	1.20441	-95.3581	2.06	1.22746	-46.578		2.05	0.491602	92.9023	98.2014
1.95	1.13521	-84.6357	2.02	1.16377	-32.0052		1.99	0.217255	43.1968	45.8153		2	1.21421	-94.2893	2.07	1.23086	-42.8053		2.06	0.508254	97.2379	99.7351
1.96	1.1524	-112.332	2.03	1.17028	-24.8909		2	0.302628	42.1378	45.9341		2.01	1.19341	-28.677	2.08	1.23388	-40.3289		2.07	0.503303	102.934	101.874
1.97	1.13118	-101.581	2.04	1.17661	-15.7917		2.01	0.344389	40.0766	44.7849		2.02	1.21058	-42.4605	2.09	1.2384	-39.5632		2.08	0.493199	111.539	105.094
1.98	1.14892	-87.0767	2.05	1.18398	-7.28604		2.02	0.228669	48.3986	52.0074		2.03	1.23733	-86.0549	2.1	1.24333	-40.3071		2.09	0.496957	95.4147	99.1338
1.99	1.16721	-57.1038	2.06	1.19019	0.997694		2.03	0.254525	45.9587	49.2359		2.04	1.20065	-11.0164	2.11	1.24651	-39.3161		2.1	0.514216	96.4147	99.3877
2	1.14275	-42.9676	2.07	1.19614	6.77112		2.04	0.155996	45.682	48.4802		2.05	1.19878	-2.40603	2.12	1.25167	-43.9748		2.11	0.499648	100.143	100.889
2.01	1.13572	-29.2933	2.08	1.20393	13.2068		2.05	0.258374	46.9065	50.2238		2.06	1.20709	-14.6951	2.13	1.25789	-50.0314		2.12	0.490069	95.798	99.3289
2.02	1.17309	-60.75	2.09	1.2122	18.0743		2.06	0.364543	38.4643	43.8822		2.07	1.24697	-65.9077	2.14	1.26495	-54.1046		2.13	0.52583	102.927	101.616
2.03	1.17445	13.462	2.1	1.21891	26.7792		2.07	0.436035	30.2648	39.992		2.08	1.22868	-31.7007	2.15	1.2701	-55.9158		2.14	0.55032	86.0224	95.5463
2.04	1.17975	-3.22138	2.11	1.22578	28.4724		2.08	0.457577	31.5755	41.1152		2.09	1.24449	-24.3392	2.16	1.27611	-63.6604		2.15	0.515313	84.0292	94.793
2.05	1.17353	1.95422	2.12	1.23325	32.1585		2.09	0.364364	34.0585	40.8113		2.1	1.23244	-17.9961	2.17	1.28072	-69.2925		2.16	0.520753	90.0837	97.0302
2.06	1.17004	3.44388	2.13	1.24046	34.1758		2.1	0.291753	36.5346	40.9009		2.11	1.26448	-43.3362	2.18	1.28539	-74.8856		2.17	0.533768	88.7367	96.5153
2.07	1.18409	25.8583	2.14	1.24852	38.6715		2.11	0.265115	35.4757	39.1785		2.12	1.26224	-69.828	2.19	1.2901	-81.0401		2.18	0.515101	103.231	101.843
2.08	1.18507	37.3539	2.15	1.25713	39.5444		2.12	0.332075	35.9224	41.4137		2.13	1.26612	-70.6048	2.2	1.29513	-81.2982		2.19	0.479067	120.519	108.421
2.09	1.20319	16.8102	2.16	1.2655	39.8861		2.13	0.359799	31.3646	38.9118		2.14	1.25546	-38.7685	2.21	1.30007	-79.3489		2.2	0.473039	128.013	110.925
2.1	1.23285	22.0794	2.17	1.27826	45.0153		2.14	0.364399	26.5256	36.0437		2.15	1.25951	-57.1421	2.22	1.30563	-78.0078		2.21	0.488874	125.254	109.685
2.11	1.24733	24.1563	2.18	1.28899	49.8134		2.15	0.374481	18.0426	31.8668		2.16	1.26119	-17.1921	2.23	1.31062	-77.6256		2.22	0.470556	134.197	112.789
2.12	1.24177	26.004	2.19	1.29762	56.471		2.17	0.184812	19.1242	23.0279		2.17	1.2845	-53.6188	2.24	1.31624	-79.4812		2.23	0.475099	123.53	109.486
2.13	1.24194	37.1794	2.2	1.30803	59.1932		2.18	0.174161	21.4916	23.5237		2.18	1.28505	-71.1906	2.25	1.32293	-78.6794		2.24	0.460399	128.839	111.517
2.14	1.25659	29.4976	2.21	1.31822	60.272		2.19	0.144754	14.4848	18.1978		2.19	1.27803	-80.8967	2.26	1.32875	-79.5215		2.25	0.390918	149.174	119.223
2.15	1.25955	53.5675	2.22	1.32794	64.8435		2.2	0.230094	17.2331	24.9349		2.2	1.29205	-93.254	2.27	1.33542	-80.6764		2.26	0.32433	163.308	124.592
2.16	1.25972	43.719	2.23	1.33995	61.582		2.21	-0.020919	16.8385	4.238		2.21	1.31302	-75.7941	2.28	1.34219	-80.7685		2.27	0.306044	169.265	126.257
2.17	1.27385	69.8235	2.27	1.35227	56.086		2.22	-0.223824	19.5868	165.724		2.22	1.3242	-93.0747	2.29	1.34775	-82.7286		2.28	0.447081	126.687	111.226
2.18	1.27743	38.861	2.28	1.36351	54.1545		2.23	-0.202276	18.1197	167.93		2.23	1.31884	-147.87	2.3	1.35391	-78.7219		2.29	0.402985	135.637	115.32
2.19	1.2918	52.0693	2.29	1.37465	52.7878		2.27	-0.363754	25.7478	154.997		2.24	1.31361	-108.82	2.31	1.36278	-71.5612		2.3	0.349198	164.412	123.812
2.2	1.28172	32.2132	2.3	1.38718	48.9192		2.28	-0.394002	29.8544	151.491		2.25	1.30259	-101.893	2.32	1.37241	-67.1602		2.31	0.406173	153.961	119.727
2.21	1.29095	70.8802	2.31	1.40112	44.557		2.29	-0.443263	36.4712	146.261		2.26	1.33503	-135.653	2.33	1.3834	-62.6602		2.32	0.401454	149.648	118.95
2.22	1.31322	38.9511	2.33	1.41425	38.4096		2.3	-0.440283	36.5687	146.244		2.27	1.3377	-73.7007	2.34	1.39264	-53.557		2.33	0.341122	162.329	123.762
2.23	1.31065	42.4805	2.34	1.42663	39.4744		2.31	-0.43807	31.5823	149.361		2.28	1.34032	-41.365	2.35	1.40279	-48.3057		2.34	0.342174	169.007	124.824
2.27	1.39459	93.7474	2.35	1.44055	33.235		2.33	-0.432882	28.2625	151.425		2.29	1.33877	-18.6512	2.36	1.41215	-44.5518		2.35	0.304289	172.782	126.824
2.28	1.39371	94.0513	2.36	1.44999	19.9285		2.34	-0.446388	26.4371	152.104		2.3	1.33437	-51.4096	2.37	1.42072	-43.1099		2.36	0.173715	191.505	133.779
2.29	1.3768	124.021	2.37	1.4568	11.1176		2.35	-0.454956	25.0222	152.641		2.31	1.34554	-45.0267	2.38	1.42937	-40.3353		2.37	0.185296	177.7	132.277
2.3	1.39788	66.836	2.38	1.46532	1.26665		2.36	-0.463015	24.7727	152.567		2.32	1.38489	-41.5912	2.39	1.43778	-37.2151		2.38	0.213406	171.061	130.389
2.31	1.39478	53.3619	2.39	1.47375	-6.78566		2.37	-0.420262	39.5301	144.563		2.33	1.37235	-83.8217	2.4	1.44501	-32.609		2.39	0.244133	158.299	127.251
2.33	1.4024	98.0697	2.4	1.48249	-14.254		2.38	-0.411344	41.7818	143.09		2.34	1.37799	-98.2211	2.41	1.45455	-25.1951		2.4	0.073109	168.508	136.929
2.34	1.43979	4.64531	2.41	1.49061	-24.5637		2.39	-0.410261	37.9292	145.791		2.35	1.39357	-94.6358	2.42	1.46403	-17.6129		2.41	0.2173	145.09	126.219
2.35	1.4445	-38.7215	2.42	1.49723	-30.0705		2.4	-0.31871	47.8498	138.454		2.36	1.39644	-105.195	2.43	1.47189	-13.2014		2.42	0.3645	116.768	110.24
2.36	1.44238	40.8514	2.43	1.50345	-31.2862		2.41	-0.322221	55.351	131.749		2.37	1.41656	-32.974	2.44	1.47848	-8.87029		2.43	0.449096	108.249	104.689
2.37	1.44462	18.3602	2.44	1.51096	-36.2225		2.42	-0.280262	62.7478	124.084		2.38	1.452	-40.4601	2.45	1.48432	-8.28296		2.44	0.294907	120.564	114.561
2.38	1.47976	-5.95898	2.45	1.51781	-40.871		2.43	-0.20947	69.7727	114.777		2.39	1.45804	-42.8053	2.46	1.48842	-4.31357		2.45	0.276203	112.104	111.612
2.39	1.49076	-33.2207	2.46	1.52192	-44.1709		2.44	-0.228455	64.8181	119.515		2.4	1.46748	-34.3925	2.47	1.4934	-0.743848		2.46	0.164323	119.433	122.354
2.4	1.48787	-21.3296	2.47	1.52469	-44.9469		2.45	-0.252	66.5006	119.758		2.41	1.47359	0.894332	2.48	1.49613	1.96882		2.47	-0.068371	152.102	145.154
2.41	1.49888	54.9219	2.48	1.52947	-47.6825		2.46	-0.267581	60.1877	125.59		2.42	1.48987	5.06934	2.49	1.49984	4.00574		2.48	0.028867	147.512	138.702
2.42	1.5195	-51.11	2.49	1.53401	-55.9818		2.47	-0.269929	58.673	127.046		2.43	1.48086	14.9431	2.5	1.50228	4.36867		2.49	-0.040496	150.911	143.411
2.43	1.53624	-105.85	2.5	1.53898	-60.5785		2.48	-0.295811	57.97	128.694		2.44	1.46718	2.97818	2.51	1.50662	4.74088		2.5	-0.028529	155.635	142.491
2.44	1.4958	-38.1132	2.51	1.54338	-58.051		2.49	-0.312319	61.5709	126.382		2.45	1.46415	-9.79092	2.52	1.51204	9.14501		2.51	0.099234	168.773	135.614
2.45	1.50468	-23.7431	2.52	1.55132	-60.2185		2.5	-0.175162	71.5936	111.097		2.46	1.47167	1.77569	2.53	1.51734	13.3919		2.52	0.250301	136.886	122.42
2.46	1.52425	-53.9486	2.53	1.55719	-61.211		2.51	-0.186155	70.3986	112.632		2.47	1.49332	27.5002	2.54	1.5229	17.1555		2.53	0.346615	118.986	111.757
2.47	1.52589	-58.6632	2.54	1.56113	-57.34		2.52	-0.275365	61.6979	124.687		2.48	1.51552	27.3881	2.55	1.52665	21.4358		2.54	0.223349	125.059	120.271
2.48	1.52415	-56.5759	2.55	1.56609	-54.4725		2.53	-0.256562	69.6843	117.933		2.49	1.52017	15.5119	2.56	1.53104	27.4414		2.55	0.237332	120.977	117.804
2.49	1.53917	-77.9568	2.56	1.57263	-53.4101		2.54	-0.062334	77.9337	99.0234		2.5	1.51157	-28.4637	2.57	1.53485	35.6226		2.56	0.182756	131.483	125.082
2.5	1.53785	-56.9566	2.57	1.57851	-50.738		2.55	-0.077061	82.7841	99.6082		2.51	1.49517	-40.2288	2.58	1.53871	51.6114		2.57	0.197169	111.705	115.976
2.51	1.55503	-33.1925	2.58	1.58502	-51.0214		2.56	-0.160401	77.4326	107.4		2.52	1.50419	-24.164	2.59	1.54616	65.3046		2.58	0.176014	78.9839	87.7156
2.52	1.54736	-51.3678	2.59	1.59177	-53.9069		2.57	-0.262468	69.4122	118.448		2.53	1.51354	19.0808	2.6	1.55431	78.2006		2.59	0.207101	68.3762	80.5244
2.53	1.54135	-55.4581	2.6	1.59782	-55.4226		2.58	-0.225154	68.9609	116.387		2.54	1.53266	10.7405	2.61	1.56229	88.2961		2.6	0.140258	73.4941	79.7803
2.54	1.53238	-44.8599	2.61	1.60353	-51.5473		2.59	-0.222609	74.5165	113.11		2.55	1.50853	6.29754	2.62	1.56989	98.3065		2.61	0.264893	49.5122	74.1836
2.55	1.55959	-62.3639	2.62	1.60993	-47.9169		2.6	-0.21116	72.7795	113.206		2.56	1.52922	31.4481	2.63	1.57758	107.198		2.62	0.349665	66.4057	85.1913
2.56	1.56685	-69.5673	2.63	1.6153	-44.7402		2.61	-0.219103	74.1877	113.038		2.57	1.52638	10.5132	2.64	1.58468	116.084		2.63	0.330636	63.671	83.3094
2.57	1.59411	-120.061	2.64	1.62159	-43.0825		2.62	-0.070939	78.7092	99.6754		2.58	1.54606	20.5263	2.65	1.59269	126.227		2.64	0.232006	21.7163	64.7968
2.58	1.60228	-67.9371	2.65	1.62576	-37.953		2.63	-0.085628	82.7115	100.28		2.59	1.54842	69.0401	2.66	1.60108	133.114		2.65	0.273519	37.5463	70.646
2.59	1.61482	-70.6254	2.66	1.62913	-36.2587		2.64	-0.102298	85.9247	101.015		2.6	1.54368	53.9121	2.67	1.61046	133.897		2.66	0.216876	30.0066	65.6394
2.6	1.5927	-38.6317	2.67	1.63243	-34.076		2.65	-0.09157	82.6435	100.746		2.61	1.55509	58.2299	2.68	1.62058	131.529		2.67	0.178658	19.4941	61.583
2.61	1.58338	4.11737	2.68	1.63676	-37.8575		2.66	-0.083087	84.1492	99.8851		2.62	1.5496	91.7048	2.69	1.6293	128.986		2.7	0.205839	22.417	63.5404
2.62	1.60029	-15.6505	2.69	1.6408	-42.6036		2.67	-0.047767	74.8317	98.0245		2.63	1.58131	117.472	2.71	1.63942	122.95		2.73	0.296344	28.51	69.4015
2.63	1.62225	-40.6411	2.7	1.64354	-42.3527		2.68	-0.012756	83.6072	94.5353		2.64	1.57735	138.23	2.72	1.64835	114.433		2.74	0.335498	18.4374	68.907
2.64	1.62735	-37.8745	2.71	1.64581	-40.0172		2.69	-0.008571	83.6934	94.2104		2.65	1.56946	211.368	2.73	1.65778	104.338		2.75	0.466345	19.6438	73.813
2.65	1.63562	-61.2079	2.72	1.64828	-36.8117		2.7	-0.020041	82.1832	95.1167		2.66	1.60691	165.169	2.74	1.66736	87.5658		2.76	0.567866	27.3966	78.2899
2.66	1.65615	-76.4752	2.73	1.6505	-36.2128		2.71	-0.013665	84.6866	94.6104		2.67	1.62648	169.276	2.75	1.67628	73.1259		2.77	0.613598	33.4442	80.6906
2.67	1.63822	-74.1036	2.74	1.6517	-32.4739		2.72	-0.025228	89.1061	95.4104		2.68	1.63324	170.514	2.76	1.68449	56.439		2.78	0.600519	33.9385	80.5387
2.68	1.62701	2.67205	2.75	1.65596	-27.0378		2.73	0.105455	85.8748	86.1359		2.69	1.64657	160.896	2.77	1.69095	39.3495		2.79	0.613744	44.1766	83.3311
2.69	1.62833	9.59551	2.76	1.66166	-25.0414		2.74	0.015867	78.5505	91.9274		2.71	1.62395	139.664	2.78	1.69563	19.5783		2.8	0.638692	45.7458	84.1558
2.7	1.64013	-14.7135	2.77	1.66722	-24.7417		2.75	0.015716	65.0244	89.9202		2.72	1.6357	164.744	2.79	1.70284	-0.273982		2.81	0.622834	33.5417	80.8982
2.71	1.66128	-44.7014	2.78	1.67169	-25.7335		2.76	0.065242	68.1106	84.4213		2.73	1.64654	162.657	2.8	1.71112	-18.1454		2.82	0.631791	36.7594	81.8266
2.72	1.65659	-43.1184	2.79	1.67442	-21.1844		2.77	0.125796	63.8952	75.0913		2.74	1.67191	123.835	2.81	1.71851	-38.3057		2.83	0.681186	57.519	87.7706
2.73	1.65285	-42.5228	2.8	1.67851	-14.8076		2.78	0.283927	49.6571	52.7758		2.75	1.68918	80.7837	2.82	1.72478	-55.7669		2.84	0.664459	75.3444	92.5101
2.74	1.66435	-37.8848	2.81	1.68212	-7.35442		2.79	0.445303	42.8136	47.5219		2.76	1.69543	18.3894	2.83	1.73023	-66.0547		2.85	0.656407	84.1381	95.0251
2.75	1.6576	-95.3532	2.82	1.6861	-0.745605		2.8	0.307007	52.3056	54.8434		2.77	1.68594	20.0855	2.84	1.73574	-72.8202		2.86	0.610356	96.9952	98.9958
2.76	1.644	-67.075	2.83	1.69016	10.7265		2.81	0.320429	52.4712	54.7797		2.78	1.70137	1.17314	2.85	1.74221	-80.8152		2.87	0.601492	112.705	103.841
2.77	1.64143	-11.8868	2.84	1.69556	21.1195		2.82	0.342553	43.7931	47.6539		2.79	1.71526	-10.2957	2.86	1.74863	-86.5119		2.88	0.618485	111.306	103.226
2.78	1.65619	-5.60841	2.85	1.70076	27.8117		2.83	0.382567	42.4371	46.9059		2.8	1.71878	-13.183	2.87	1.75495	-92.8817		2.89	0.623234	103.392	100.854
2.79	1.66451	10.208	2.86	1.70716	31.555		2.84	0.379112	42.6684	47.0457		2.81	1.71316	-40.2215	2.88	1.76129	-98.7535		2.9	0.642539	98.5599	99.2938
2.8	1.66885	-52.2251	2.87	1.71396	34.5859		2.85	0.322964	44.1605	47.8386		2.82	1.74066	-51.4288	2.89	1.76744	-104.852		2.91	0.634765	101.242	100.131
2.81	1.67417	-20.3908	2.88	1.7209	44.9485		2.86	0.321203	40.3646	44.6846		2.83	1.74974	-81.0275	2.9	1.77176	-108.174		2.92	0.621799	98.5032	99.3943
2.82	1.70217	7.4371	2.89	1.7286	51.0829		2.87	0.330809	44.258	47.9614		2.84	1.73006	-85.8278	2.91	1.77732	-109.978		2.93	0.580299	107.068	102.385
2.83	1.71248	32.6185	2.9	1.73494	57.1379		2.88	0.322822	35.6526	40.9927		2.85	1.7167	-135.673	2.92	1.78492	-106.56		2.94	0.592829	104.292	101.392
2.84	1.71169	14.0906	2.91	1.74222	60.1581		2.89	0.435742	24.1809	36.7435		2.86	1.73212	-158.12	2.93	1.79394	-100.579		2.95	0.633188	103.7	100.866
2.85	1.70717	-29.5902	2.92	1.7504	65.1476		2.92	0.368895	18.6662	31.9722		2.87	1.75997	-103.327	2.94	1.80276	-96.9221		2.96	0.625737	108.422	102.311
2.86	1.70231	23.536	2.93	1.75746	75.7726		2.93	0.342159	25.3668	34.6306		2.88	1.75739	-139.749	2.95	1.8107	-96.8903		2.97	0.638625	108.737	102.273
2.87	1.71795	52.5336	2.94	1.76665	81.0012		2.94	0.398975	19.1401	33.2062		2.89	1.766	-138.082	2.96	1.81956	-94.164		2.98	0.627222	112.369	103.429
2.88	1.70695	69.2743	2.95	1.77617	81.1939		2.95	0.369609	20.2988	32.8091		2.9	1.77089	-73.5336	2.97	1.82839	-91.0832		2.99	0.614017	114.623	104.234
2.89	1.72408	61.2474	2.96	1.78574	79.7267		2.97	0.207627	13.5278	21.9658		2.91	1.77799	-83.0934	2.98	1.83767	-94.893		3	0.601403	116.673	104.994
2.9	1.71843	76.7279	2.97	1.79494	77.4948		2.98	0.084645	15.2875	13.761		2.92	1.78306	-99.8393	2.99	1.84614	-98.5039		3.01	0.602856	112.864	103.87
2.91	1.72496	88.8203	2.98	1.80576	75.0487		2.99	0.051334	20.1718	11.9743		2.93	1.79772	-84.276	3	1.85452	-95.8179		3.02	0.599845	114.394	104.357
2.92	1.71953	88.4961	2.99	1.81543	73.8947		3	0.069376	13.6185	12.086		2.94	1.81006	-105.843	3.01	1.8623	-91.8353		3.03	0.570421	123.905	107.56
2.93	1.75218	50.542	3	1.82616	71.472		3.01	0.074885	12.2535	12.2423		2.95	1.81383	-101.261	3.02	1.86972	-84.5723		3.04	0.501738	137.617	112.857
2.94	1.76652	55.6701	3.01	1.83594	70.4286		3.02	0.03717	16.3895	9.78711		2.96	1.8054	-131.696	3.03	1.87773	-75.8214		3.05	0.36741	155.861	121.535
2.95	1.77294	103.215	3.02	1.8444	69.3453		3.03	-0.008541	14.6934	5.40125		2.97	1.8054	-101.266	3.04	1.88605	-69.9881		3.06	0.244993	165.009	128.219
2.96	1.78957	71.6243	3.03	1.85228	66.8949		3.05	0.080932	16.0448	13.651		2.98	1.8332	-108.079	3.05	1.89423	-66.3773		3.07	0.169154	172.66	132.546
2.97	1.79735	98.2622	3.05	1.85934	66.6015		3.06	0.161503	15.6503	19.8364		2.99	1.84409	-34.5642	3.06	1.90085	-61.5449		3.08	0.02438	175.408	139.551
2.98	1.82172	77.9225	3.06	1.86728	59.6553		3.07	0.296695	17.8204	28.649		3	1.85198	-45.9508	3.07	1.90794	-59.5541		3.09	0.106037	171.097	135.418
2.99	1.8344	88.9324	3.07	1.87428	52.7394		3.08	0.303205	14.9473	27.5771		3.01	1.8644	-103.272	3.08	1.91449	-59.0085		3.1	0.027288	179.401	139.468
3	1.81295	129.785	3.08	1.87959	48.1929		3.09	0.303101	21.4462	30.8432		3.02	1.87909	-102.85	3.09	1.92145	-52.2532		3.11	0.033637	170.682	139.016
3.01	1.84017	101.965	3.09	1.88686	40.848		3.1	0.335944	28.4349	36.3098		3.03	1.89027	-98.8541	3.1	1.92796	-45.6515		3.12	0.044504	170.839	138.47
3.02	1.86074	55.4249	3.1	1.89369	33.847		3.11	0.362247	26.9836	36.2484		3.04	1.89847	-91.8704	3.11	1.93344	-41.0725		3.13	-0.008184	174.025	141.126
3.03	1.85062	47.2655	3.11	1.89842	30.7721		3.12	0.321667	18.5165	30.087		3.05	1.91017	-130.68	3.12	1.93925	-35.9415		3.14	0.056874	173.95	137.948
3.05	1.86206	27.7688	3.12	1.90324	29.4439		3.13	0.217663	27.7183	30.5183		3.06	1.90499	-137.257	3.13	1.94636	-25.7506		3.15	0.006349	181.755	140.44
3.06	1.88066	40.0373	3.13	1.90543	32.6948		3.14	0.201918	27.3079	29.2293		3.07	1.90876	-59.5496	3.14	1.95287	-16.9268		3.16	-0.033431	185.655	142.168
3.07	1.87009	71.5095	3.14	1.90862	34.9103		3.15	0.265078	34.1718	38.0501		3.08	1.91443	-24.5369	3.15	1.95873	-11.6016		3.17	-0.066306	182.283	143.68
3.08	1.8805	52.1554	3.15	1.91148	34.1507		3.16	0.303803	34.2421	39.395		3.09	1.92139	3.10081	3.16	1.96533	-10.8039		3.18	-0.060586	176.737	143.591
3.09	1.89876	34.8923	3.16	1.91348	36.3209		3.17	0.323576	35.3102	40.7515		3.1	1.93395	30.004	3.17	1.97254	-10.4913		3.19	-0.083728	173.737	144.808
3.1	1.89346	39.4203	3.17	1.91431	40.4566		3.18	0.356654	30.0199	37.9577		3.11	1.93021	-44.1978	3.18	1.97877	-15.9063		3.2	-0.017043	172.71	141.572
3.11	1.89111	66.4591	3.18	1.91794	40.5757		3.19	0.306042	34.614	39.7493		3.12	1.92803	-47.1025	3.19	1.98664	-15.5699		3.21	-0.05248	175.129	143.255
3.12	1.8955	67.2227	3.19	1.9205	41.0003		3.2	0.291789	31.8362	37.1567		3.13	1.93249	-35.5942	3.2	1.9946	-15.2716		3.22	0.126495	155.49	133.059
3.13	1.9165	-5.93096	3.2	1.92173	41.2688		3.21	0.343163	36.156	41.8283		3.14	1.95048	-4.7023	3.21	2.0016	-10.8511		3.23	0.057022	162.92	137.542
3.14	1.92669	-25.8152	3.21	1.92229	48.4774		3.22	0.373809	38.809	44.2596		3.15	1.95021	-37.766	3.22	2.00731	-11.3418		3.24	0.059254	170.177	137.703
3.15	1.91401	20.734	3.22	1.92342	56.6722		3.23	0.330684	37.0335	42.2232		3.16	1.96875	-1.94281	3.23	2.01542	-6.81985		3.25	0.100021	160.032	134.977
3.16	1.922	19.6116	3.23	1.92501	61.1252		3.24	0.318891	36.6253	41.6503		3.17	1.97676	-3.8249	3.24	2.02311	-3.45309		3.26	0.116659	159.698	134.024
3.17	1.94274	-3.05031	3.24	1.92637	67.4356		3.25	0.359775	35.3374	41.5901		3.18	1.97255	-30.1685	3.25	2.02954	3.6902		3.27	0.037186	176.832	138.964
3.18	1.93162	9.3018	3.25	1.92852	73.0477		3.26	0.419771	22.038	35.2434		3.19	1.98551	-14.9057	3.26	2.03563	11.5576		3.28	0.094501	160.909	135.349
3.19	1.92286	27.3426	3.26	1.9277	78.8912		3.33	0.041986	12.7274	9.65281		3.2	2.01684	22.1841	3.27	2.04014	19.2938		3.29	0.196695	135.78	125.308
3.2	1.89501	76.5324	3.27	1.92891	80.5242		3.34	0.111145	16.1718	16.2212		3.21	2.0026	-4.89987	3.28	2.04368	24.3519		3.3	0.207736	125.136	121.32
3.21	1.9285	73.2684	3.28	1.93291	79.6866		3.35	0.14056	19.6276	19.9911		3.22	1.9967	20.3279	3.29	2.04912	30.2752		3.31	0.072481	126.045	133.059
3.22	1.91294	60.1163	3.29	1.93521	78.3316		3.36	0.076688	18.6775	14.0379		3.23	2.01346	-12.5708	3.3	2.05483	34.7203		3.32	0.155016	132.104	127.251
3.23	1.9105	84.7089	3.3	1.93749	78.0663		3.37	0.085541	18.8385	14.9131		3.24	2.0296	7.79015	3.31	2.05837	37.9389		3.33	0.123246	129.36	129.089
3.24	1.91127	96.9265	3.33	1.9396	74.7281		3.38	-0.154126	19.8816	170.867		3.25	2.02738	-51.2218	3.32	2.06315	42.6921		3.34	0.183363	128.265	124.079
3.25	1.94791	41.2074	3.34	1.94463	68.3933		3.39	-0.199784	23.2036	165.419		3.26	2.04829	-39.151	3.33	2.07129	51.8888		3.35	0.197852	116.007	118.177
3.26	1.92938	72.828	3.35	1.94745	66.5299		3.4	-0.182024	22.2784	167.345		3.27	2.04737	-42.6289	3.34	2.07745	62.8671		3.36	0.386578	98.8728	101.752
3.27	1.91396	71.2498	3.36	1.9497	62.6145		3.41	-0.199217	26.0925	163.587		3.28	2.03744	30.7142	3.35	2.08422	72.5716		3.37	0.269519	99.4374	104.605
3.28	1.92503	102.199	3.37	1.95503	58.6104		3.42	-0.191703	22.36	166.533		3.29	2.03616	-12.0629	3.36	2.09259	80.3979		3.38	0.068677	80.4283	80.3467
3.29	1.94356	97.1064	3.38	1.96386	52.2357		3.43	-0.275081	21.6662	161.452		3.3	2.07183	30.0631	3.37	2.10289	90.2743		3.39	0.204433	64.1109	77.5859
3.3	1.9379	87.5302	3.39	1.96764	47.0232		3.44	-0.395075	35.5301	147.708		3.31	2.08412	48.5587	3.38	2.10822	99.6313		3.4	0.153208	40.197	63.8725
3.33	1.9423	114.266	3.4	1.96941	43.1255		3.45	-0.414068	24.3442	154.143		3.32	2.07323	103.324	3.39	2.11081	110.218		3.41	0.203611	39.0111	67.0406
3.34	1.97501	81.1313	3.41	1.97299	35.4562		3.46	-0.188375	17.8317	169.066		3.33	2.06392	87.8428	3.4	2.11534	116.353		3.42	0.160375	21.0519	60.7768
3.35	1.91942	96.9544	3.42	1.97692	31.5866		3.47	-0.21557	22.6299	164.605		3.34	2.05316	101.136	3.41	2.12078	123.922		3.43	0.287928	24.9567	68.1978
3.36	1.94094	51.8376					3.48	-0.412952	33.3056	148.823		3.35	2.06994	98.0569	3.42	2.1291	128.529		3.44	0.37359	30.8456	73.2617
3.37	1.95507	63.9683					3.49	-0.442625	29.6435	150.4		3.36	2.08417	83.9496	3.43	2.13689	137.298		3.45	0.370081	28.8955	72.6337
3.38	1.96291	52.9433										3.37	2.08244	87.0039	3.44	2.15103	137.671		3.46	0.361862	24.1313	71.1813
3.39	1.94724	56.1381										3.38	2.06657	35.7075	3.45	2.16471	137.837		3.55	0.341515	15.4102	68.5566
3.4	1.9421	34.6351										3.39	2.10119	79.0882	3.46	2.17866	139.209		3.56	0.239755	11.4147	63.4753
3.41	1.98672	1.90422										3.4	2.1496	86.7298	3.47	2.19164	133.705		3.61	0.419376	17.9453	71.9351
3.42	1.99016	13.2569										3.41	2.1406	125.523	3.56	2.20144	128.346		3.64	0.407472	14.9748	70.9236
3.43	1.96323	14.0964										3.42	2.14897	102.939	3.57	2.21056	122.974		3.65	0.493939	29.9453	76.988
3.44	1.99386	11.1883										3.43	2.16298	148.108	3.62	2.22145	119.284		3.66	0.551206	39.2333	80.7925
3.45	2.05756	6.57943										3.44	2.19063	136.084	3.65	2.23197	111.225		3.67	0.567283	53.163	84.9818
3.46	2.00016	18.919										3.45	2.15174	170.417	3.66	2.24156	103.81		3.68	0.57526	65.832	88.955
3.47	1.96449	29.0645										3.46	2.12298	207.361	3.67	2.25238	96.1039		3.69	0.559195	63.8751	88.1395
3.48	1.99605	-0.774272										3.47	2.14119	195.346	3.68	2.26561	84.5541		3.7	0.568841	63.8841	88.2652
3.49	2.03384	23.0885										3.56	2.14555	201.385	3.69	2.27862	73.7108		3.71	0.555831	64.5145	88.3014
												3.57	2.17794	170.232	3.7	2.29137	62.7319		3.72	0.581471	64.0565	88.4735
												3.62	2.18684	229.6	3.71	2.30228	50.5477		3.73	0.589892	65.7367	89.0877
												3.65	2.29616	89.5339	3.72	2.31161	33.4373		3.74	0.602755	67.6256	89.7973
												3.66	2.28762	89.4943	3.73	2.31487	30.4555		3.75	0.564902	64.3898	88.3758
												3.67	2.27591	56.299	3.74	2.31908	26.1275		3.76	0.538763	65.0179	88.244
												3.68	2.29586	-3.47286	3.75	2.32443	21.8697		3.77	0.5652	88.9453	96.5421
												3.69	2.29656	6.34322	3.76	2.32675	21.5617		3.78	0.564718	93.9	98.2186
												3.7	2.27743	44.9337	3.77	2.32962	16.4079		3.79	0.535904	85.4805	95.3477
												3.71	2.31231	47.5896	3.78	2.33469	11.0973		3.8	0.564353	89.6574	96.7849
												3.72	2.32081	27.2312	3.79	2.33821	5.41942		3.81	0.558216	93.4215	98.0843
												3.73	2.33455	24.8597	3.8	2.34039	2.4786		3.82	0.530193	94.6256	98.6399
												3.74	2.3139	54.8216	3.81	2.34217	0.207166		3.83	0.543933	101.573	100.965
												3.75	2.32145	34.1152	3.82	2.34531	-4.60618		3.84	0.55152	105.587	102.232
												3.76	2.33632	32.6963					3.85	0.543022	98.1653	99.8027
												3.77	2.33691	36.7017					3.86	0.537356	90.7775	97.2369
												3.78	2.34156	-12.5319					3.87	0.551915	90.7617	97.1916
												3.79	2.32677	-27.0557					3.88	0.524392	94.6347	98.6752
												3.8	2.34513	44.8069
												3.81	2.35077	24.5743
												3.82	2.35614	-7.56764
												3.83	2.33057	-8.09204
												3.84	2.33963	-70.964
												3.85	2.35358	-34.7263
												3.86	2.36502	-37.5781
												3.87	2.35359	-16.8811
												3.88	2.36126	-9.21178
												3.89	2.36091	-17.3786

## Sheet: Fig.5a-d
Fig. 5a	Time trajectories for the X- and Y-displacements						Fig. 5a	Time trajectory for the polarization measurement				Fig. 5b	Time trajectories for the X- and Y-displacements						Fig. 5b	Time trajectory for the polarization measurement				Fig. 5c	Time trajectories for the X- and Y-displacements						Fig. 5c	Time trajectory for the polarization measurement				Fig. 5d
Time_XY	Y	X	Time_moving_avr	Y_moving_avr	X_moving_avr		Time_Pol	DOP	Summed-intensity	Angle		Time_XY	Y	X	Time_moving_avr	Y_moving_avr	X_moving_avr		Time_Pol	DOP	Summed-intensity	Angle		Time_XY	Y	X	Time_moving_avr	Y_moving_avr	X_moving_avr		Time_Pol	DOP	Summed-intensity	Angle		Polarization pitch	Helix pitch
0	0.0129491	-59.6464	0.07	0.0196033	-17.9466		0	0.428409	38.8462	7.00331		0	0.00359665	-14.7344	0.07	0.019957	-11.3084		0	-0.017753	171.764	67.3084		0	0	82.606	0.15	0.0663069	101.301		0	-0.745273	48.4082	98.336		12.1817	9.66577
0.01	0.00595433	-11.169	0.08	0.0225629	-13.4393		0.01	0.242419	57.2476	11.9218		0.01	0.0129186	6.59226	0.08	0.0223152	-9.2135		0.01	-0.014071	160.148	67.7174		0.01	0.00432874	72.3738	0.16	0.0758334	102.474		0.02	-0.554864	29.5556	106.944		15.9638	16.1072
0.02	0.00993485	-13.5781	0.09	0.0260914	-10.3421		0.02	0.250289	59.7056	14.0697		0.02	0	-42.2366	0.09	0.0235436	-6.42496		0.02	-0.001294	160.805	65.8682		0.05	0.0427907	87.1459	0.17	0.0858297	102.836		0.03	-0.571118	31.6486	106.076		17.2234	15.4575
0.03	0.00502421	-26.9689	0.1	0.0298625	-6.61076		0.03	0.306642	56.4018	12.8738		0.03	0.0295088	-31.4198	0.1	0.0269114	-2.9676		0.03	-0.0088	173.1	66.1733		0.06	0.0434426	99.5795	0.18	0.092844	104.217		0.04	-0.599226	32.5443	105.189		8.8162	12.3235
0.04	0.00756958	-44.1579	0.11	0.032832	-2.68732		0.04	0.383995	55.9528	13.9013		0.04	0.0263229	-11.0322	0.11	0.0294946	0.0652188		0.04	-0.005773	157.402	66.7404		0.07	0.0710251	86.8986	0.19	0.0996864	103.714		0.05	-0.666932	37.7574	102.466		10.5755	7.44628
0.05	0	-21.649	0.12	0.0351461	4.23362		0.05	0.390462	58.7487	15.4231		0.05	0.0167248	-61.7401	0.12	0.0318844	-2.17908		0.05	-0.014665	153.814	68.4179		0.09	0.057135	84.9271	0.2	0.105249	104.338		0.06	-0.650055	36.5715	103.106		19.1037	18.5296
0.06	0.00438021	-22.942	0.13	0.0394086	10.5033		0.06	0.438931	61.2453	17.0026		0.06	0.0151705	-35.6448	0.13	0.0327935	-2.65514		0.06	0.015796	148.613	63.6914		0.1	0.0560302	100.107	0.21	0.11268	102.726		0.07	-0.629712	33.2518	104.321		12.9128	14.612
0.07	0.00882832	-38.7018	0.14	0.043002	15.9023		0.07	0.483714	57.844	15.781		0.07	0.0245278	-88.849	0.14	0.0355911	-3.69658		0.07	0.004311	151.084	65.5784		0.15	0.0723672	104.486	0.22	0.119334	99.0191		0.08	-0.615937	35.1293	104.207		22.7874	22.8171
0.08	0.0141161	-34.1837	0.15	0.0450977	21.1925		0.08	0.460328	67.0435	19.6936		0.08	0.0196029	-8.31965	0.15	0.0388339	-3.06155		0.08	0.066282	129.225	50.3144		0.16	0.0856793	122.799	0.23	0.124451	98.3157		0.09	-0.582613	30.4014	106.064		15.4958	20.0944
0.09	0.0105423	-14.3359	0.16	0.0465935	27.9923		0.09	0.452996	69.8757	20.9838		0.09	0.000181286	-7.0662	0.16	0.0424896	-6.29168		0.09	0.071399	119.359	43.9064		0.17	0.0698088	95.3052	0.24	0.128949	96.2624		0.1	-0.575668	28.1724	106.71		13.6636	15.272
0.1	0.0255575	-14.8056	0.17	0.0481305	33.2676		0.1	0.40311	71.5197	22.0267		0.1	0.0278102	30.8264	0.17	0.046782	-3.86979		0.1	0.052345	111.69	44.0283		0.18	0.0786112	109.905	0.25	0.135969	97.0422		0.11	-0.534356	27.5624	107.897		21.3374	16.0902
0.11	0.0463605	-1.24195	0.18	0.0492289	37.0148		0.11	0.347459	69.0412	21.0075		0.11	0.04058	3.55203	0.18	0.0493488	-6.98819		0.11	0.0573	111.925	42.112		0.19	0.104017	94.5268	0.26	0.143383	95.6363		0.12	-0.534916	26.5035	108.098		12.5168	14.0535
0.12	0.0486151	-12.8569	0.19	0.0485354	40.8927		0.12	0.32094	71.7079	22.8422		0.12	0.0124113	33.8376	0.19	0.0520989	-7.9751		0.12	0.080783	108.386	30.4965		0.2	0.0977974	125.456	0.27	0.147881	96.4119		0.13	-0.604082	27.6055	106.139		22.5412	19.1177
0.13	0.0471275	21.1491	0.2	0.0476333	47.6305		0.13	0.274518	74.946	25.7774		0.13	0.0196346	48.6538	0.2	0.0564656	-7.30978		0.13	0.05057	110.588	43.5671		0.21	0.0905638	131.744	0.28	0.152837	95.3818		0.14	-0.57719	31.245	106.014		11.0343	10.0318
0.14	0.0470895	25.8895	0.21	0.0455136	55.2625		0.14	0.216337	77.1886	29.3621		0.14	0.0503655	7.95496	0.21	0.0610422	-6.2333		0.14	0.065143	117.211	44.227		0.22	0.121006	121.656	0.29	0.159113	93.6127		0.15	-0.601059	30.1701	105.668		21.5209	26.0645
0.15	0.0573439	7.96292	0.22	0.0443243	58.9549		0.15	0.235988	79.3224	30.2188		0.15	0.0389683	16.6889	0.22	0.0636931	-3.67538		0.15	0.061168	115.672	44.3304		0.23	0.142898	100.194	0.3	0.16448	89.5337		0.16	-0.524197	27.3266	108.217		15.4155	19.4252
0.16	0.0588808	35.2886	0.23	0.0437293	63.5679		0.16	0.208482	78.6285	30.929		0.16	0.031345	48.4203	0.23	0.0682709	-2.25194		0.16	0.023707	117.007	62.088		0.24	0.154274	77.8157	0.31	0.169093	88.1598		0.17	-0.541801	26.9116	107.834		10.8484	10.377
0.17	0.0665014	42.3922	0.24	0.0417926	68.6594		0.17	0.105203	82.082	42.9993		0.17	0.050518	9.6238	0.24	0.0729646	-3.65504		0.17	0.02179	118.869	62.9926		0.25	0.148005	107.858	0.32	0.172913	88.4202		0.18	-0.563998	31.8391	106.214		16.9037	18.6694
0.18	0.0495666	31.8826	0.25	0.0406255	71.7966		0.18	-0.046493	89.4902	72.0289		0.18	0.0682562	14.0725	0.25	0.0768495	0.218209		0.18	0.043949	109.912	46.4117		0.26	0.146078	92.0322	0.33	0.177738	86.8844		0.19	-0.562555	32.4286	106.119		9.97386	7.91723
0.19	0.0422813	59.6562	0.26	0.0401016	78.2442		0.19	-0.1058	88.4063	81.0245		0.19	0.0621696	-44.6967	0.26	0.0792248	-0.0662891		0.19	0.041654	100.889	23.4419		0.27	0.154465	96.2521	0.34	0.182833	85.6347		0.2	-0.302743	20.9955	116.26		9.39056	12.4043
0.2	0.0639377	72.3967	0.27	0.0402453	82.0579		0.2	-0.151262	83.048	89.8978		0.2	0.0303612	-68.8811	0.27	0.0823879	6.45826		0.2	0.067156	99.1114	16.1925		0.28	0.168598	60.7553	0.35	0.188466	83.7772		0.21	-0.327773	21.1633	115.366		15.0012	13.0171
0.21	0.0582816	58.043	0.28	0.0396508	83.4967		0.21	-0.105923	82.9301	84.9244		0.21	0.057135	-51.2665	0.28	0.087746	15.9178		0.21	0.070659	103.247	24.272		0.29	0.155846	44.5014	0.36	0.192642	84.8009		0.22	-0.306791	18.9003	116.409		15.6095	15.4047
0.22	0.0402634	40.6512	0.29	0.0397262	87.7182		0.22	0.125601	94.2975	48.3592		0.22	0.0731695	-79.3235	0.29	0.0911646	26.2824		0.22	0.054711	104.538	30.722		0.3	0.149112	93.9344	0.37	0.198657	89.4308		0.23	-0.337503	22.1724	114.88		10.6629	8.50067
0.23	0.0365535	67.8133	0.3	0.0413922	92.0237		0.23	0.172271	99.5923	46.4589		0.23	0.0744391	-56.7715	0.3	0.094744	38.9882		0.23	0.079944	96.3337	11.9559		0.31	0.153149	92.0003	0.38	0.204899	87.3046		0.24	-0.325582	19.864	115.632		7.43449	8.78023
0.24	0.0335968	64.7937	0.31	0.0428748	98.2861		0.24	0.161307	104.731	49.1792		0.24	0.0645666	29.2622	0.31	0.0974962	49.4575		0.24	0.101794	94.4561	11.2778		0.32	0.175112	107.003	0.39	0.211115	85.9986		0.25	-0.243768	16.7914	118.882		19.2182	11.2661
0.25	0.0420341	41.4013	0.32	0.0447185	102.923		0.25	0.247943	101.563	42.1478		0.25	0.0663125	-15.9497	0.32	0.100852	54.4344		0.25	0.143715	103.746	20.5194		0.33	0.18983	88.8158	0.4	0.216701	86.3199		0.26	-0.289282	17.771	117.162		9.76634	11.5446
0.26	0.0359576	56.9267	0.33	0.0476384	107.121		0.26	0.257187	96.6603	39.5007		0.26	0.0818306	-11.2516	0.33	0.105128	64.6587		0.26	0.131074	106.867	23.5066		0.34	0.171472	106.161	0.41	0.219808	86.3294		0.27	-0.175807	14.9116	121.534		11.262	10.3986
0.27	0.0350833	88.2098	0.34	0.0508167	108.586		0.27	0.222275	85.6852	35.4218		0.27	0.0779128	43.8174	0.34	0.11004	73.4822		0.27	0.152464	101.794	18.9069		0.35	0.172149	110.005	0.42	0.225083	85.7509		0.28	-0.11297	15.5783	123.858		18.6585	18.4566
0.28	0.0153317	135.629	0.35	0.0547084	108.335		0.28	0.035186	84.1115	56.6598		0.28	0.0882826	64.8009	0.35	0.115012	77.9002		0.28	0.145828	96.6919	15.1122		0.36	0.184694	105.207	0.43	0.23115	82.9826		0.29	-0.081471	16.0069	125.058		8.44513	11.7018
0.29	0.0292503	81.2758	0.36	0.0597991	106.711		0.29	0.054527	77.98	47.9582		0.29	0.0901294	46.3238	0.36	0.120741	82.117		0.29	0.203523	99.6534	17.3655		0.37	0.201521	60.4716	0.44	0.236225	78.2831		0.3	-0.144385	15.4241	122.67		16.8268	19.0487
0.3	0.0484198	77.1577	0.37	0.0641206	106.967		0.3	0.012536	96.6217	62.6431		0.3	0.107636	38.0405	0.37	0.127284	84.8986		0.3	0.203262	101.232	18.1836		0.38	0.212094	79.5852	0.45	0.240605	75.3243		0.31	-0.297869	20.5397	116.495		17.1894	19.0132
0.31	0.0298296	111.662	0.38	0.0673604	108.379		0.31	-0.104124	82.2725	85.2483		0.31	0.10175	27.3739	0.38	0.132222	90.126		0.31	0.143698	99.7033	17.4004		0.39	0.211575	81.7218	0.46	0.244274	71.652		0.32	-0.138272	16.762	122.813		16.5367	16.6058
0.32	0.0489944	89.4502	0.39	0.0725851	106.186		0.32	0.01371	75.2816	58.392		0.32	0.108792	67.7225	0.39	0.137138	98.0104		0.32	0.143931	91.9323	11.4764		0.4	0.220375	84.8212	0.47	0.249197	70.1989		0.33	-0.198329	18.3175	120.396		15.9755	14.4747
0.33	0.0417094	128.597	0.4	0.0762016	106.918		0.33	0.027332	70.6149	44.1403		0.33	0.103886	9.80504	0.4	0.143276	104.392		0.33	0.187751	98.1817	16.53		0.41	0.222498	73.2862	0.48	0.252324	67.5493		0.34	0.059473	12.3493	130.511		9.23213	11.0746
0.34	0.0444367	116.861	0.41	0.0804981	104.959		0.34	-0.002531	66.1455	107.341		0.34	0.109616	53.1715	0.41	0.151399	113.187		0.34	0.175702	96.0094	15.1379		0.42	0.238962	68.3893	0.49	0.255956	65.4806		0.35	0.139994	12.3084	133.499
0.35	0.0550192	93.9783	0.42	0.0844679	102.171		0.35	-0.048614	74.531	83.7072		0.35	0.110733	73.0125	0.42	0.159105	116.543		0.35	0.155967	94.506	13.7626		0.43	0.231243	76.1113	0.5	0.258871	65.1442		0.36	-0.028866	13.5987	127.158
0.36	0.0594134	121.366	0.43	0.0879661	102.818		0.36	-0.00884	64.8598	132.128		0.36	0.108413	104.203	0.43	0.166561	116.495		0.36	0.153207	92.2271	12.0907		0.44	0.246068	113.95	0.51	0.263021	62.0922		0.37	-0.456558	23.8753	110.799
0.37	0.0652533	105.233	0.44	0.0920889	101.818		0.37	0.011617	59.1728	160.838		0.37	0.126861	111.263	0.44	0.176764	112.566		0.37	0.236854	93.7962	14.8139		0.45	0.242744	62.0408	0.52	0.266066	56.2051		0.38	-0.216822	17.2676	119.81
0.38	0.058792	161.75	0.45	0.09628	102.285		0.38	-0.155491	59.8621	117.339		0.38	0.115722	100.267	0.45	0.186457	107.703		0.38	0.244692	83.8416	10.8183		0.46	0.24639	72.4109	0.53	0.268849	50.7142		0.39	-0.303182	22.3039	116.057
0.39	0.0612532	134.354	0.46	0.101349	96.8257		0.39	-0.201233	57.039	118.256		0.39	0.114899	103.917	0.46	0.196333	101.961		0.39	0.233708	81.184	9.3881		0.47	0.258895	111.822	0.54	0.27324	48.3582		0.4	-0.140168	19.1883	122.571
0.4	0.0858316	104.371	0.47	0.105839	90.8876		0.4	-0.270649	72.8394	104.232		0.4	0.130457	137.414	0.47	0.206254	95.8363		0.4	0.1282	82.7305	3.50986		0.48	0.236439	88.958	0.55	0.276409	45.1087		0.41	-0.221435	21.4649	119.189
0.41	0.0836329	78.8976	0.48	0.109385	90.2061		0.41	-0.242149	81.6557	96.921		0.41	0.15551	121.101	0.48	0.217385	86.0711		0.41	0.139354	71.1454	178.041		0.49	0.250601	97.4831	0.56	0.281729	40.007		0.42	0.02749	16.4059	129.358
0.42	0.093458	84.4378	0.49	0.113426	92.8754		0.42	-0.286555	81.4811	98.7613		0.42	0.152497	110.088	0.49	0.226687	77.1171		0.42	0.139655	59.2044	173.099		0.5	0.263155	68.4809	0.57	0.286532	37.2142		0.43	-0.005463	15.8186	128.05
0.43	0.0916932	111.277	0.5	0.122607	85.1802		0.43	-0.374391	79.4811	102.1		0.43	0.174216	128.053	0.5	0.235341	71.88		0.43	0.117166	49.5695	167.337		0.51	0.260809	34.7133	0.58	0.290083	34.2021		0.44	0.154608	14.093	134.153
0.44	0.0940723	85.1098	0.51	0.137424	79.199		0.44	-0.347336	90.9732	95.6916		0.44	0.188268	88.047	0.51	0.243042	63.51		0.44	0.055512	59.404	159.299		0.52	0.267224	16.0902	0.59	0.293739	33.1011		0.45	0.10537	14.3515	132.321
0.45	0.0970162	98.3381	0.52	0.150942	74.4561		0.45	-0.385312	85.9324	99.1548		0.45	0.181714	116.452	0.52	0.251804	57.4942		0.45	0.004103	59.2792	148.259		0.53	0.267136	24.5007	0.6	0.296146	33.3634		0.46	-0.046991	16.4604	126.4
0.46	0.108201	78.7614	0.53	0.163209	67.9549		0.46	-0.370756	87.4834	98.0491		0.46	0.175483	145.639	0.53	0.260729	48.5637		0.46	0.031752	60.8643	154.32		0.54	0.285418	59.9246	0.61	0.298854	33.1713		0.47	0.13727	12.6849	133.422
0.47	0.103242	100.431	0.54	0.173671	66.2753		0.47	-0.436477	75.4902	104.903		0.47	0.200871	163.449	0.54	0.268543	37.1857		0.47	-0.039185	58.0842	140.027		0.55	0.267283	45.0775	0.62	0.300896	29.2943		0.48	0.021696	13.8889	129.102
0.48	0.106157	99.2227	0.55	0.183344	59.0066		0.48	-0.421938	68.2567	108.242		0.48	0.225725	141.732	0.55	0.275779	25.912		0.48	0.018904	56.0502	151.519		0.56	0.276971	42.2564	0.63	0.303152	26.4217		0.49	0.149072	13.7189	133.923
0.49	0.103984	75.0408	0.56	0.19454	54.3522		0.49	-0.420008	61.6489	111.467		0.49	0.22521	103.505	0.56	0.283737	12.4182		0.49	0.090572	45.447	162.813		0.57	0.282694	63.3425	0.64	0.305306	25.1134		0.5	0.029621	15.0726	129.423
0.5	0.107491	103.684	0.8	0.205445	50.6616		0.5	-0.471988	52.1115	115.295		0.5	0.222568	72.2908	0.57	0.291909	-0.207166		0.5	-0.026033	44.8348	144.682		0.58	0.293493	30.3324	0.65	0.30786	21.8986		0.51	-0.161391	19.7279	121.693
0.51	0.121256	106.362	0.95	0.217441	44.6403		0.51	-0.515212	51.7623	114.938		0.51	0.261455	45.2674	0.58	0.2992	-9.58462		0.51	-0.131114	52.6579	129.78		0.59	0.291741	25.6434	0.66	0.311656	18.7534		0.52	-0.15827	19.0567	121.869
0.52	0.128119	112.242	0.96	0.228815	35.5619		0.52	-0.545249	51.98	114.554		0.52	0.272253	38.3266	0.59	0.304991	-16.3753		0.52	-0.202854	60.0026	122.262		0.6	0.284486	-20.3238	0.67	0.316902	18.0003		0.53	-0.137193	19.2903	122.682
0.53	0.134821	79.8567	0.97	0.240091	28.001		0.53	-0.576017	50.7034	114.719		0.53	0.263869	14.1358	0.6	0.310861	-23.7267		0.53	-0.219635	64.6171	119.976		0.61	0.312257	37.071	0.68	0.322881	21.2048		0.54	0.153288	12.025	133.965
0.54	0.128607	45.2833	0.98	0.251232	21.016		0.54	-0.587621	50.0186	114.845		0.54	0.263712	12.0437	0.61	0.317034	-27.3693		0.54	-0.255286	58.862	120.142		0.62	0.306436	63.0797	0.69	0.326416	19.3469		0.55	0.043987	13.0885	129.942
0.55	0.139029	94.1487	0.99	0.262062	15.435		0.55	-0.416569	48.0322	117.937		0.55	0.297418	-9.06398	0.62	0.322319	-30.7637		0.55	-0.281467	66.9776	117.015		0.63	0.316225	12.4327	0.7	0.330131	15.3552		0.56	-0.139085	16.5987	122.793
0.56	0.144249	118.937	1	0.27206	6.4738		0.56	-0.563698	40.0934	118.449		0.56	0.295046	-13.2102	0.63	0.326662	-35.1014		0.56	-0.239884	61.8756	119.923		0.64	0.322647	55.5911	0.71	0.332455	15.9616		0.57	-0.168958	18.576	121.494
0.8	0.231164	-30.9901	1.01	0.281891	-3.48152		0.8	-0.119823	14.5877	145.306		0.57	0.282301	31.5324	0.64	0.332087	-39.2449		0.57	-0.216248	58.4357	122.03		0.65	0.316426	23.2993	0.72	0.333933	12.4275		0.58	-0.058667	17.2427	125.915
0.95	0.313948	21.5588	1.03	0.287387	-4.74514		0.95	-0.154318	15.7351	142.727		0.58	0.289741	2.50304	0.65	0.337494	-45.6804		0.58	-0.160939	54.5513	126.686		0.66	0.315647	18.1983	0.73	0.336546	11.2151		0.59	-0.206257	19.3175	119.998
0.96	0.296841	13.9658	1.04	0.286927	-7.99837		0.96	0.011744	13.9324	155.18		0.59	0.319696	-2.1907	0.66	0.342956	-51.81		0.59	-0.25769	53.1386	121.561		0.67	0.303328	20.025	0.74	0.33928	10.7672		0.6	-0.228361	18.3016	119.278
0.97	0.281029	0.819996	1.05	0.288541	-10.9719		1.27	0.178195	14.5469	167.135		0.6	0.315591	-17.5043	0.67	0.348358	-57.8696		0.6	-0.264495	55.2951	120.722		0.68	0.307757	21.6185	0.75	0.342834	12.291		0.61	-0.110539	17.1928	123.865
0.98	0.265124	53.5685	1.06	0.293358	-15.6862		1.28	0.225928	15.3678	170.186		0.61	0.292695	-25.0308	0.68	0.353223	-59.5198		0.61	-0.266095	58.0049	119.95		0.69	0.31605	1.77022	0.76	0.347502	10.4483		0.62	-0.211984	17.2767	119.988
0.99	0.248342	-8.60113	1.07	0.29971	-23.5585		1.73	0.105732	18.2113	162.828		0.62	0.309398	-5.65745	0.69	0.359529	-59.9345		0.62	-0.319631	75.6806	113.799		0.7	0.301122	1.98826	0.77	0.350511	7.64905		0.63	-0.333689	21.923	115.049
1	0.274091	29.4074	1.08	0.30866	-28.3141		1.92	0.466053	47.556	11.3043		0.63	0.345098	-60.6749	0.7	0.365257	-62.0614		0.63	-0.2896	90.3563	110.145		0.71	0.309285	22.632	0.78	0.354884	6.18787		0.64	-0.24475	20.254	118.451
1.01	0.26756	19.6819	1.09	0.315613	-38.2616		1.93	0.4208	50.8326	11.9744		0.64	0.347787	-85.8749	0.71	0.369428	-61.7008		0.64	-0.292581	99.8212	107.328		0.72	0.320996	15.1203	0.79	0.359335	5.14096		0.65	-0.407149	24.5171	112.192
1.03	0.287436	13.3636	1.1	0.322756	-45.6869		1.94	0.405404	54.9165	13.672		0.65	0.331933	-68.3709	0.72	0.372358	-59.1818		0.65	-0.243949	115.715	101.832		0.73	0.350439	-16.8444	0.8	0.363795	5.81614		0.66	-0.454181	24.2699	110.796
1.04	0.29186	-29.8142	1.11	0.328434	-52.9675		1.95	0.385791	55.9687	13.934		0.66	0.348331	-56.5926	0.73	0.376121	-58.7008		0.66	-0.281507	106.495	105.284		0.74	0.370428	14.3462	0.81	0.36609	9.34051		0.67	-0.45569	25.0454	110.605
1.05	0.297271	-1.17157	1.12	0.334008	-57.05		1.96	0.368341	63.3111	17.7147		0.67	0.360291	-71.944	0.74	0.378875	-61.1682		0.67	-0.281803	97.7486	107.961		0.75	0.374181	27.7439	0.82	0.366805	13.3342		0.68	-0.514735	28.4853	108.236
1.06	0.301929	-24.9173	1.23	0.339014	-60.2259		1.97	0.342036	66.0322	19.2281		0.68	0.356468	-40.5039	0.75	0.383333	-62.1272		0.68	-0.302255	103.168	106.369		0.76	0.365275	9.20198	0.83	0.367975	15.5089		0.69	-0.53742	28.9411	107.529
1.07	0.29105	-38.4325	1.24	0.343509	-61.4791		1.98	0.258557	79.2657	29.3042		0.69	0.342994	-38.8724	0.76	0.387155	-65.7319		0.69	-0.274391	102.819	106.385		0.77	0.362165	3.20519	0.84	0.37046	18.2384		0.7	-0.329339	19.6236	115.539
1.08	0.28901	-40.2689	1.25	0.351437	-66.2128		1.99	0.28151	96.2589	38.05		0.7	0.362565	-74.129	0.77	0.39128	-69.0141		0.7	-0.232271	114.415	102.043		0.78	0.351082	21.5283	0.85	0.373426	18.5829		0.71	-0.20931	17.2699	120.087
1.09	0.291717	-30.393	1.26	0.359302	-71.0818		2	0.279707	92.8258	36.4913		0.71	0.376419	-75.3626	0.78	0.395586	-71.4508		0.71	-0.211221	115.254	101.257		0.79	0.344816	2.57996	0.86	0.377018	16.9897		0.72	-0.273157	17.8073	117.721
1.1	0.313595	-49.9444	1.27	0.366752	-76.572		2.01	0.353992	101.141	36.9692		0.72	0.363397	-65.0003	0.79	0.399348	-74.9391		0.72	-0.12829	138.429	87.4517		0.8	0.355628	5.11258	0.87	0.381292	14.5714		0.73	-0.239507	20.669	118.597
1.11	0.307054	-27.2397	1.28	0.372221	-80.8215		2.02	0.362541	98.7623	35.7164		0.73	0.371682	-89.4407	0.8	0.402471	-77.0975		0.73	-0.167734	132.211	92.8402		0.81	0.356648	11.4794	0.88	0.384752	10.9639		0.74	-0.216507	19.3561	119.607
1.12	0.32104	-30.6365	1.29	0.378307	-85.8861		2.03	0.387736	110.626	39.0223		0.74	0.400724	-93.0859	0.81	0.405001	-75.767		0.74	-0.182984	133.647	93.2465		0.82	0.35664	42.8829	0.89	0.388988	9.69116		0.75	-0.255461	19.9728	118.091
1.23	0.353288	-69.8957	1.3	0.38348	-90.5971		2.04	0.415184	101.565	35.0294		0.75	0.388561	-42.2562	0.82	0.406537	-76.9328		0.75	-0.072251	156.978	75.8974		0.83	0.377784	-6.022	0.9	0.393484	8.21366		0.76	-0.29987	20.9093	116.373
1.24	0.360408	-64.5153	1.31	0.386394	-91.3849		2.05	0.32998	118.513	43.647		0.76	0.387288	-31.2511	0.83	0.408333	-77.9745		0.76	-0.088937	163.681	76.4929		0.84	0.361178	-40.2188	0.91	0.396345	8.76406		0.77	-0.156625	18.2291	121.999
1.25	0.382592	-79.9348	1.37	0.388835	-92.0323		2.06	0.429089	99.2567	33.7799		0.77	0.395314	-37.5617	0.84	0.409765	-77.384		0.77	-0.062268	157.381	74.5813		0.85	0.366712	-19.9294	0.92	0.400277	10.7568		0.78	-0.158682	16.6781	122.038
1.26	0.378384	-119.806	1.38	0.390911	-92.4621		2.07	0.42853	104.175	35.5368		0.78	0.407659	-55.2663	0.85	0.412087	-78.5075		0.78	-0.032762	162.703	69.9826		0.86	0.376059	6.92838	0.93	0.404715	11.9273		0.79	-0.26019	20.83	117.812
1.27	0.374703	-91.6962	1.39	0.394031	-92.0513		2.08	0.5682	72.302	21.5138		0.79	0.391748	-48.0893	0.86	0.414017	-78.8563		0.79	-0.023539	172.411	67.9414		0.87	0.387889	25.2479	0.94	0.408356	8.5728		0.8	-0.36746	23.6168	113.637
1.28	0.372612	-95.8462	1.4	0.39754	-93.0217		2.09	0.610106	65.1728	18.9621		0.8	0.388376	-61.1561	0.87	0.415883	-78.0348		0.8	-0.116777	147.823	83.2281		0.88	0.38487	36.0211	0.95	0.41208	5.50205		0.81	-0.364984	23.2676	113.778
1.29	0.375465	-91.0517	1.41	0.401969	-94.8224		2.1	0.588199	63.0934	18.2239		0.81	0.389639	-93.6033	0.88	0.41856	-78.3838		0.81	-0.138569	141.481	87.3088		0.89	0.381156	74.252	0.96	0.415856	-1.06695		0.82	0.08779	13.2994	131.609
1.3	0.372361	-48.8102	1.42	0.406256	-94.7986		2.11	0.589077	55.624	15.6377		0.82	0.427153	-86.3293	0.89	0.423104	-73.8505		0.82	-0.137832	141.891	87.1063		0.9	0.391722	60.3644	0.97	0.421127	-7.3807		0.83	-0.025732	14.1973	127.271
1.31	0.36936	-43.7157	1.43	0.410242	-96.0671		2.12	0.640473	56.4108	16.1768		0.83	0.413802	-94.5745	0.9	0.426355	-71.4753		0.83	-0.22264	116.737	100.995		0.91	0.402548	50.1434	0.98	0.425625	-13.5495		0.84	-0.29039	20.7642	116.729
1.37	0.409964	-109.437	1.44	0.415209	-96.3695		2.13	0.591108	72.6149	21.5358		0.84	0.404871	-88.1054	0.91	0.429153	-68.8007		0.84	-0.182499	131.132	94.1182		0.92	0.406655	8.37356	0.99	0.430064	-21.0441		0.85	-0.396755	22.4332	112.886
1.38	0.40699	-113.304	1.45	0.419354	-92.6335		2.14	0.617534	59.8576	17.2		0.85	0.427151	-110.679	0.92	0.432611	-67.0926		0.85	-0.171346	133.685	92.5273		0.93	0.404965	-2.36923	1	0.434175	-25.3755		0.86	-0.275588	20.5465	117.288
1.39	0.403463	-112.747	1.46	0.423015	-90.7596		2.15	0.599215	69.2294	20.3478		0.86	0.43286	-127.688	0.93	0.436472	-66.984		0.86	-0.103861	148.37	81.7017		0.94	0.40892	-33.6947	1.01	0.438273	-28.7277		0.87	-0.226964	18.2744	119.332
1.4	0.395637	-113.687	1.47	0.427498	-88.4663		2.16	0.507506	85.0594	26.7782		0.87	0.410235	-97.3752	0.94	0.440435	-63.0322		0.87	-0.108158	154.531	80.5147		0.95	0.407538	-49.0007	1.02	0.442291	-31.1778		0.88	-0.168245	17.8731	121.579
1.41	0.398331	-103.209	1.48	0.435868	-85.156		2.17	0.50568	87.2499	27.628		0.88	0.409631	-69.4831	0.95	0.44469	-60.1568		0.88	-0.056384	161.297	73.1707		0.96	0.420185	-7.61144	1.03	0.447023	-30.318		0.89	-0.182793	18.2245	120.993
1.42	0.398648	-101.301	1.49	0.447195	-87.9321		2.18	0.470588	108.665	35.7702		0.89	0.423769	-110.574	0.96	0.448481	-56.126		0.89	-0.005804	178.052	65.6047		0.97	0.424084	20.7204	1.04	0.450798	-32.0644		0.9	-0.018502	13.3719	127.558
1.43	0.396998	-81.7123	1.5	0.45912	-90.8209		2.19	0.451494	114.531	38.0713		0.9	0.415495	-57.8805	0.97	0.452351	-51.3437		0.9	0.025346	186.107	62.1492		0.98	0.420701	2.23399	1.05	0.454713	-36.7848		0.91	-0.271977	18.9184	117.625
1.44	0.397021	-74.2262	1.51	0.471034	-93.6511		2.2	0.533267	102.454	32.3107		0.91	0.408777	-22.3948	0.98	0.4575	-52.6836		0.91	0.035979	181.404	60.9943		0.99	0.420146	-10.3281	1.06	0.459115	-39.1211		0.92	-0.350866	21.7415	114.496
1.45	0.413733	-86.3819	1.56	0.482229	-98.5417		2.21	0.501274	116.706	37.2385		0.92	0.430134	-54.4134	0.99	0.46231	-54.7966		0.92	0.065374	167.855	56.9948		1	0.433287	-2.37162	1.07	0.463957	-40.4627		0.93	-0.364559	21.0182	114.156
1.46	0.425182	-113.645	1.57	0.492238	-102.61		2.22	0.471022	121.322	39.3154		0.93	0.436616	-60.4992	1	0.466308	-54.0163		0.93	0.061784	172.472	57.7498		1.01	0.43068	-43.3891	1.08	0.468723	-41.8983		0.94	-0.404611	23.1633	112.512
1.47	0.427337	-106.252	1.58	0.501978	-102.485		2.23	0.448299	120.304	39.7515		0.94	0.419738	-35.7657	1.01	0.470833	-53.6057		0.94	0.053773	176.701	58.8963		1.02	0.443747	-20.8133	1.09	0.474122	-40.8379		0.95	-0.488764	24.5012	109.753
1.48	0.439053	-122.857	1.68	0.511526	-102.725		2.24	0.409252	124.236	42.0535		0.95	0.428535	-66.3911	1.02	0.475928	-51.9917		0.95	-0.024823	176.647	67.7836		1.03	0.441504	-62.5138	1.1	0.478254	-40.4444		0.96	-0.339616	18.322	115.384
1.49	0.439764	-90.6938	1.72	0.520756	-102.911		2.25	0.416318	118.266	40.2583		0.96	0.457796	-25.6037	1.03	0.480108	-47.7674		0.96	-0.01227	164.429	67.1342		1.04	0.460222	-20.4543	1.11	0.483157	-38.9165		0.97	-0.424683	22.9388	111.927
1.5	0.43215	-67.8389	1.73	0.530206	-105.713		2.26	0.286716	134.735	49.177		0.97	0.475922	-50.7022	1.04	0.482353	-44.9158		0.97	-0.037141	157.683	71.2129		1.05	0.459186	-32.1678	1.12	0.484917	-41.0805		0.98	-0.443576	22.9434	111.354
1.51	0.443861	-48.2518	1.74	0.5397	-111.888		2.27	0.199162	135.98	53.4495		0.98	0.455765	-54.4546	1.05	0.484684	-46.3102		0.98	0.047451	178.356	59.6667		1.06	0.469145	-62.2758	1.13	0.487228	-42.3538		0.99	-0.451686	24.0023	110.919
1.56	0.472143	-53.3961	1.75	0.548095	-117.086		2.28	0.134274	137.57	56.945		0.99	0.456738	-62.4849	1.06	0.48783	-45.6984		0.99	0.078617	179.442	56.3527		1.07	0.46831	-56.5965	1.14	0.489729	-41.2126		1	-0.274735	17.771	117.67
1.57	0.461897	-85.1961	1.76	0.555684	-120.868		2.29	0.16191	138.751	55.6541		1	0.485072	-109.049	1.07	0.490798	-42.3794		1	0.073649	174.613	56.5335		1.08	0.466439	-52.6523	1.15	0.492019	-41.4792		1.01	-0.309398	19.254	116.271
1.58	0.470712	-78.3465	1.77	0.564429	-123.245		2.3	0.0917	127.057	58.3607		1.01	0.4923	-68.4116	1.08	0.493189	-35.8701		1.01	0.053611	176.939	58.9251		1.09	0.469187	-70.4464	1.16	0.495694	-37.3885		1.02	-0.330619	21.0772	115.282
1.68	0.521191	-64.032	1.78	0.573065	-125.791		2.31	-0.039561	123.112	67.0442		1.02	0.474055	-54.2438	1.09	0.495641	-32.8665		1.02	0.080834	178.755	56.0669		1.1	0.478527	-36.1037	1.17	0.499821	-31.4609		1.03	-0.139731	14.4286	122.91
1.72	0.568239	-144.85	1.79	0.577839	-128.881		2.32	-0.066689	119.411	69.2275		1.03	0.466503	-9.02124	1.1	0.499004	-30.8168		1.03	0.0717	175.721	56.8328		1.11	0.476805	-33.808	1.18	0.502379	-33.4502		1.04	0.012726	12.4536	128.748
1.73	0.577513	-144.633	1.8	0.580353	-127.08		2.33	-0.106341	110.368	73.5392		1.04	0.481819	-38.839	1.11	0.50216	-29.2168		1.04	0.074753	177.644	56.635		1.12	0.482814	-50.0851	1.19	0.504085	-37.2761		1.05	-0.247999	17.7302	118.626
1.74	0.575711	-124.166	1.81	0.582969	-129.295		2.34	-0.1764	96.8326	83.6175		1.05	0.49273	-77.9799	1.12	0.504583	-28.082		1.05	0.049215	176.111	59.387		1.13	0.486718	-32.811	1.2	0.505769	-40.3646		1.06	-0.444704	23.1452	111.284
1.75	0.564946	-147.584	1.82	0.587111	-132.955		2.35	-0.181867	100.118	82.632		1.06	0.480926	-54.0899	1.13	0.506245	-24.2915		1.06	0.050835	177.1	59.2431		1.14	0.492788	-30.4511	1.21	0.508085	-45.5169		1.07	-0.474501	24.5352	110.153
1.76	0.563878	-147.41	1.83	0.591	-133		2.36	-0.075802	116.722	70.177		1.07	0.490106	-42.7084	1.14	0.50897	-21.4868		1.07	0.01837	184.322	62.8686		1.15	0.504768	-23.9068	1.22	0.510556	-47.2996		1.08	-0.301537	19.9139	116.452
1.77	0.571269	-111.76	1.84	0.59602	-131.232		2.37	-0.169894	119.681	76.2042		1.08	0.504491	-54.3399	1.15	0.511139	-18.6765		1.08	0.0303	174.393	61.5318		1.16	0.511667	-27.4819	1.23	0.511704	-51.9431		1.09	-0.444914	22.4513	111.403
1.78	0.570565	-109.859	1.85	0.602564	-130.926		2.38	-0.147461	117.404	75.1988		1.09	0.496164	-11.5566	1.16	0.512836	-16.8978		1.09	0.039124	171.227	60.4139		1.17	0.505726	-14.9115	1.24	0.513254	-53.8689		1.1	-0.39672	20.3946	113.227
1.79	0.577501	-125.652	1.86	0.610261	-129.812		2.39	-0.041925	122.715	67.2285		1.1	0.491229	-3.02556	1.17	0.514634	-14.4049		1.1	0.039647	169.54	60.3013		1.18	0.515054	-39.5957	1.25	0.514585	-57.676		1.11	-0.434433	21.3697	111.906
1.8	0.581515	-132.723	1.87	0.617908	-126.775		2.4	0.019487	134.184	63.1396		1.11	0.491471	17.1699	1.18	0.516073	-12.8936		1.11	0.04152	163.2	59.838		1.19	0.486624	-52.9137	1.26	0.515164	-59.9084		1.12	-0.491898	23.9025	109.779
1.81	0.574557	-160.463	1.88	0.625631	-123.352		2.41	-0.046484	130.141	67.1704		1.12	0.510895	-71.6187	1.19	0.518243	-14.264		1.12	0.034707	169.758	60.9246		1.2	0.493841	-51.2679	1.27	0.517829	-60.7605		1.13	-0.320758	20.2971	115.734
1.82	0.569785	-126.211	1.89	0.634119	-118.393		2.42	-0.026881	131.075	65.932		1.13	0.502955	-45.2772	1.2	0.520128	-10.2953		1.13	0.049793	168.921	59.0072		1.21	0.506668	-45.1569	1.28	0.520685	-63.2574		1.14	-0.250455	17.9638	118.511
1.83	0.585975	-110.131	1.9	0.644032	-115.679		2.43	-0.0498	136.867	67.0828		1.14	0.50125	-12.7001	1.21	0.523123	-7.91171		1.14	0.057886	155.252	56.9464		1.22	0.50266	-60.5959	1.29	0.52313	-65.8168		1.15	-0.168155	14.8889	121.819
1.84	0.593085	-120.849	1.91	0.653335	-112.919		2.44	-0.092315	132.86	69.7364		1.15	0.520939	-11.4101	1.22	0.525365	-7.71886		1.15	0.075279	139.594	51.4591		1.23	0.521559	8.70817	1.3	0.526979	-65.5883		1.16	-0.350845	18.9184	114.927
1.85	0.600247	-116.54	1.92	0.662287	-109.979		2.45	-0.007705	139.456	64.7012		1.16	0.529079	-23.3564	1.23	0.526536	-9.24291		1.16	0.059378	132.678	53.069		1.24	0.531093	18.4677	1.31	0.530117	-71.0095		1.17	-0.262036	16.5987	118.256
1.86	0.592805	-110.38	1.93	0.671439	-106.243		2.46	-0.00192	146.273	64.3775		1.17	0.524507	-23.4981	1.24	0.528255	-6.28718		1.17	0.068684	134.808	51.5334		1.25	0.516898	-65.9435	1.32	0.532232	-78.8829		1.18	-0.254237	18.5171	118.31
1.87	0.605939	-117.84	1.94	0.680448	-103.054		2.47	-0.049614	148.44	66.6821		1.18	0.513835	14.9784	1.25	0.530183	-3.23543		1.18	0.071553	128.61	48.7929		1.26	0.502399	-91.1957	1.33	0.535538	-81.0003		1.19	-0.226618	18.8527	119.283
1.88	0.616756	-177.855	1.95	0.688296	-100.053		2.48	-0.104618	147.515	69.3587		1.19	0.518173	-21.8178	1.26	0.532311	-0.649431		1.19	0.161902	110.608	24.5804		1.27	0.508066	-96.4129	1.34	0.540162	-79.1706		1.2	0.022118	13.0091	129.109
1.89	0.637842	-179.061	1.96	0.69463	-89.5577		2.49	-0.08462	135.375	69.113		1.2	0.517656	-21.1218	1.27	0.534052	6.93722		1.2	0.151815	116.329	28.8162		1.28	0.521464	-110.096	1.35	0.544746	-78.4029		1.21	-0.092286	13.0499	124.764
1.9	0.623282	-148.272	1.97	0.699846	-81.3625		2.5	-0.083165	104.506	72.6811		1.21	0.521796	-12.0198	1.28	0.535845	15.0939		1.21	0.124418	105.712	22.8782		1.29	0.529861	-57.1911	1.36	0.548331	-77.1468		1.22	-0.054209	13.0137	126.203
1.91	0.639173	-120.888	1.98	0.706591	-73.6848		2.51	-0.180111	58.0752	118.171		1.22	0.522644	-0.553886	1.29	0.537924	22.5812		1.22	0.170659	98.116	16.3908		1.3	0.521978	-93.56	1.37	0.552456	-80.2018		1.23	0.143365	9.7098	133.466
1.92	0.669435	-107.166	1.99	0.712414	-68.0584		2.52	-0.390464	64.6353	110.064		1.23	0.529936	-27.6592	1.3	0.540526	25.8857		1.23	0.216702	91.5105	13.4615		1.31	0.534915	-56.3689	1.38	0.557038	-80.4345		1.24	-0.109492	12.6146	124.14
1.93	0.686022	-93.1432	2	0.715478	-64.2059		2.53	-0.449663	56.1864	113.787		1.24	0.523142	25.8375	1.31	0.543774	29.876		1.24	0.325791	82.2157	12.0496		1.32	0.525699	-72.0183	1.39	0.560356	-82.8444		1.25	-0.198598	12.7665	120.885
1.94	0.692197	-80.1051	2.01	0.718392	-64.3313		2.54	-0.500999	44.8349	117.761		1.25	0.512815	19.6439	1.32	0.547555	33.4405		1.25	0.341302	82.2996	12.3275		1.33	0.523737	-73.0814	1.4	0.565156	-83.6883		1.26	-0.280909	18.4218	117.372
1.95	0.697372	-81.3767	2.02	0.720446	-66.0109		2.55	-0.521384	44.9347	117.411		1.26	0.524013	-3.38726	1.33	0.551025	38.359		1.26	0.319799	86.5854	13.2824		1.34	0.526598	-65.6948	1.41	0.5706	-84.5716		1.27	-0.388894	21.4989	113.293
1.96	0.701866	-86.0814	2.03	0.721967	-66.6358		2.56	-0.49123	44.5356	118.034		1.27	0.53918	-12.0869	1.34	0.554343	46.476		1.27	0.291139	82.3745	11.4331		1.35	0.536686	-88.7212	1.42	0.57566	-85.8564		1.28	-0.291023	14.7506	117.476
1.97	0.718483	-85.5019	2.04	0.723348	-67.7495		2.57	-0.500065	43.7805	118.171		1.28	0.547883	-9.52402	1.35	0.556571	52.1256		1.28	0.32662	86.2838	13.2822		1.36	0.543332	-83.5483	1.43	0.580794	-84.7331		1.29	-0.189639	14.1588	121.09
1.98	0.725523	-68.7302	2.05	0.724256	-69.0186		2.58	-0.45583	39.3882	120.695		1.29	0.534881	-9.80743	1.36	0.558207	56.0412		1.29	0.355645	81.8371	12.4148		1.37	0.560396	-57.1683	1.44	0.584816	-84.6872		1.3	-0.219555	13.1384	120.111
1.99	0.727358	-76.7372	2.06	0.724814	-70.324		2.59	-0.544221	35.5741	120.253		1.3	0.538506	-34.2707	1.37	0.561432	58.4912		1.3	0.357827	83.3087	12.8461		1.38	0.568631	-72.6099	1.45	0.58836	-86.0629		1.31	-0.206361	13.7257	120.525
2	0.737537	-60.5078	2.07	0.725569	-70.5371		2.6	-0.519749	40.5605	119.002		1.31	0.554864	20.9796	1.38	0.565093	63.9284		1.31	0.414543	80.7668	12.8997		1.39	0.562821	-99.6329	1.46	0.59129	-86.9293		1.32	-0.33588	16.7098	115.733
2.01	0.72793	-62.5509	2.08	0.725944	-73.0335		2.63	-0.61949	36.2226	118.835		1.32	0.553417	22.278	1.39	0.568176	64.516		1.32	0.444228	80.6171	13.178		1.4	0.566487	-97.7043	1.47	0.595563	-85.2851		1.33	-0.316724	19.2812	116.016
2.02	0.723658	-72.814	2.09	0.72687	-74.7939		2.71	-0.354312	17.3428	131.61		1.33	0.545764	53.7684	1.4	0.570365	68.2497		1.33	0.391112	84.3473	13.5082		1.41	0.571764	-63.7515	1.48	0.600603	-83.9173		1.34	-0.387769	23.1928	113.044
2.03	0.71177	-20.4297	2.1	0.728282	-72.2235		2.72	-0.071481	17.3791	148.508		1.34	0.544276	91.982	1.42	0.57281	71.3991		1.34	0.431784	82.3314	13.4358		1.42	0.576824	-84.8961	1.49	0.60444	-85.957		1.35	-0.473728	26.6191	109.772
2.04	0.71609	-56.1326	2.11	0.731074	-71.4775		2.73	-0.326228	14.7487	133.531		1.35	0.544558	101.228	1.43	0.576398	71.5699		1.35	0.432851	81.3269	13.2215		1.43	0.575243	-91.2548	1.5	0.607973	-86.6968		1.36	-0.549749	32.5942	106.412
2.05	0.724454	-33.1071	2.12	0.733243	-68.227		2.76	-0.178604	14.3065	141.455		1.36	0.55298	100.289	1.44	0.580983	67.6338		1.36	0.445151	80.8575	13.2391		1.44	0.591738	-103.016	1.51	0.612138	-85.8001		1.37	-0.4905	27.0681	109.201
2.06	0.726515	-36.492	2.13	0.735074	-68.2851		2.77	-0.214434	14.4857	139.254		1.37	0.561668	49.0136	1.45	0.584848	65.356		1.37	0.4364	83.1024	13.6504		1.45	0.590701	-97.0515	1.52	0.616316	-83.4412		1.38	-0.570461	32.5715	105.888
2.07	0.715389	-49.3793	2.14	0.737869	-67.8687		2.78	-0.267295	14.658	136.335		1.38	0.578669	32.196	1.46	0.588288	70.1064		1.38	0.471746	87.2634	14.7976		1.46	0.58469	-92.5171	1.53	0.620669	-82.0125		1.39	-0.641373	39.1384	102.68
2.08	0.729734	-95.0234	2.15	0.741956	-66.9596		2.84	-0.522258	37.1093	120.15		1.39	0.579852	79.3055	1.47	0.591387	73.6185		1.39	0.527179	81.6965	14.058		1.47	0.597687	-84.6774	1.54	0.625053	-78.4751		1.4	-0.622572	38.7869	103.184
2.09	0.723014	-105.3	2.16	0.744736	-61.0932		2.85	-0.214655	40.014	129.841		1.4	0.564868	93.4201	1.48	0.595365	72.8148		1.4	0.510499	80.7101	13.7594		1.48	0.605399	-86.3298	1.55	0.629315	-75.7394		1.41	-0.514013	29.6282	108.016
2.1	0.720179	-90.7495	2.17	0.747874	-54.2712		2.86	-0.186942	36.3632	133.684		1.42	0.57378	118.369	1.49	0.600323	71.1691		1.42	0.474727	78.3994	13.0085		1.49	0.602509	-84.9667	1.56	0.63352	-73.3829		1.42	-0.648478	36.059	103.26
2.11	0.722588	-102.788	2.18	0.751398	-49.168		2.87	-0.306764	30.4018	129.224		1.43	0.572607	72.6568	1.5	0.605525	69.5134		1.43	0.455792	75.9051	12.2973		1.5	0.613683	-71.8722	1.57	0.638078	-71.3589		1.43	-0.665719	40.4558	101.839
2.12	0.732097	-104.538	2.19	0.755475	-43.3675		2.88	-0.123681	21.3746	143.75		1.44	0.572419	49.2096	1.51	0.612347	71.4845		1.44	0.402539	80.7305	12.7518		1.51	0.60367	-82.8603	1.58	0.642809	-71.124		1.44	-0.658769	40.4558	101.984
2.13	0.733896	-88.3116	2.2	0.758811	-34.5125		2.89	-0.359411	19.3428	130.806		1.45	0.583245	26.9428	1.52	0.618747	73.2567		1.45	0.376219	82.2679	12.8095		1.52	0.613556	-77.8038	1.59	0.64838	-69.0291		1.45	-0.634139	33.084	104.259
2.14	0.738685	-79.9338	2.21	0.761792	-26.1665		2.9	-0.349756	17.8281	131.652		1.46	0.593435	47.2883	1.53	0.624271	80.387		1.46	0.429498	84.7441	13.9593		1.53	0.61258	-85.6058	1.6	0.65373	-66.0483		1.46	-0.625987	35.2608	103.946
2.15	0.743167	-97.9527	2.22	0.764849	-19.5889		2.93	-0.562418	24.3678	123.307		1.47	0.601103	29.7936	1.54	0.629386	86.3362		1.47	0.398137	86.8915	14.204		1.54	0.626917	-74.9688	1.61	0.659672	-62.9807		1.47	-0.61753	34.576	104.298
2.16	0.741818	-88.9572	2.23	0.770874	-12.6741		2.94	-0.475817	26.0435	124.859		1.48	0.586251	78.2822	1.55	0.634914	90.5021		1.48	0.335453	87.608	13.7855		1.55	0.642085	-77.188	1.62	0.664364	-62.9645		1.48	-0.602819	35.796	104.358
2.17	0.744832	-34.2574	2.24	0.775807	-1.47321		2.95	-0.424352	24.692	126.791		1.49	0.582436	101.01	1.56	0.6414	94.4955		1.49	0.264356	89.0049	13.2727		1.56	0.629317	-94.3465	1.63	0.668696	-61.3982		1.49	-0.673414	41.4785	101.428
2.18	0.753657	-9.24066	2.25	0.780877	5.35511		2.96	-0.305674	19.2567	133.15		1.5	0.598097	94.5438	1.57	0.648363	95.4081		1.5	0.331049	87.472	13.6941		1.57	0.62982	-95.9934	1.64	0.673343	-59.954		1.5	-0.696607	44.5148	100.207
2.19	0.748615	-7.37454	2.26	0.783249	11.8363		2.97	-0.424996	21.1705	127.883		1.51	0.613335	42.1874	1.58	0.655549	97.5217		1.51	0.405412	83.1341	13.3601		1.58	0.637717	-77.8043	1.65	0.677499	-58.4487		1.51	-0.728017	46.8209	99.0411
2.2	0.751929	-33.9788	2.27	0.787928	16.9283		3.04	-0.251172	15.0934	137.06		1.52	0.610952	66.1226	1.59	0.664369	101.886		1.52	0.421055	77.735	12.2796		1.59	0.654403	-67.6324	1.66	0.681448	-58.3743		1.52	-0.747103	52.5601	97.2087
2.21	0.768434	-30.2462	2.28	0.790965	25.5209		3.17	-0.168341	16.0004	141.743		1.53	0.613272	120.268	1.6	0.672918	99.6408		1.53	0.357678	86.6148	13.7484		1.6	0.656001	-75.6205	1.67	0.683786	-59.4932		1.53	-0.750227	48.4241	98.2496
2.22	0.776696	-35.7425	2.29	0.792163	34.4169		3.18	0.029697	18.0322	156.741		1.54	0.625156	84.8776	1.61	0.681364	98.0496		1.54	0.284548	89.8053	13.867		1.61	0.650458	-39.4565	1.68	0.68717	-59.378		1.54	-0.684115	45.3674	100.227
2.23	0.771437	-7.02682	2.3	0.793172	43.7129		3.19	-0.007059	15.37	153.727		1.55	0.639517	67.2505	1.62	0.690052	96.3497		1.55	0.296608	80.0683	10.7974		1.62	0.661616	-43.6413	1.69	0.691395	-59.3528		1.55	-0.688789	44.3583	100.397
2.24	0.770079	-2.97004	2.31	0.795844	50.6583		3.2	-0.178164	15.3474	141.254		1.56	0.639238	68.7339	1.63	0.699309	97.676		1.56	0.402714	68.8484	9.95991		1.63	0.668466	-50.9835	1.7	0.695601	-60.5002		1.56	-0.739268	48.8935	98.3104
2.25	0.773034	-14.2021	2.32	0.797841	56.1391		3.21	-0.110712	13.6172	146.095		1.57	0.651818	93.5341	1.64	0.707454	99.3188		1.57	0.376662	64.3994	8.36485		1.64	0.670879	-54.6055	1.71	0.699509	-60.3861		1.57	-0.739542	51.2608	97.6797
2.26	0.783746	-15.7802	2.33	0.799899	60.9549		3.22	0.027853	12.8757	156.366		1.58	0.674939	102.224	1.65	0.7143	98.6278		1.58	0.166577	57.3949	175.446		1.65	0.684644	-68.3497	1.72	0.703453	-60.7935		1.58	-0.740593	49.6327	98.0944
2.27	0.782143	28.2867	2.34	0.80082	67.3992		3.23	0.122817	13.887	163.352		1.59	0.668415	75.7913	1.66	0.720053	98.0919		1.59	0.093163	62.5355	167.396		1.66	0.687247	-51.436	1.73	0.707631	-60.9659		1.59	-0.730309	48.6146	98.5355
2.28	0.778602	36.8783	2.35	0.802826	69.1673		3.24	0.096192	14.0299	161.496		1.6	0.666104	133.898	1.67	0.727071	94.5704		1.6	0.179001	52.1318	174.955		1.67	0.693807	-33.0925	1.74	0.710075	-63.139		1.6	-0.760866	49.8957	97.6957
2.29	0.784547	18.73	2.36	0.804594	71.4092		3.35	0.364222	24.2816	179.53		1.61	0.67016	136.525	1.68	0.735302	88.9056		1.61	0.284511	51.8076	1.95517		1.68	0.701702	-39.5914	1.75	0.71251	-64.732		1.61	-0.746809	48.7914	98.2111
2.3	0.833543	5.7696	2.37	0.805757	76.3753		3.36	0.388583	23.6988	0.242064		1.62	0.684022	92.2823	1.69	0.74313	81.2967		1.62	0.404144	49.9096	5.84187		1.69	0.697293	-74.7259	1.76	0.715474	-65.9861		1.62	-0.756328	51.8141	97.263
2.31	0.815806	79.0565	2.38	0.803516	81.7038		3.37	0.398895	23.6376	0.585221		1.63	0.683547	138.184	1.7	0.750311	78.8775		1.63	0.291878	51.1681	2.13766		1.7	0.707065	-53.6941	1.77	0.718735	-63.0557		1.63	-0.824434	62.1497	93.5382
2.32	0.820891	68.1673	2.39	0.803739	80.6142		3.71	0.449463	22.9256	1.984		1.64	0.686871	114.698	1.71	0.757956	67.303		1.64	0.255964	51.7033	0.429923		1.71	0.699023	-72.6831	1.78	0.720818	-63.9711		1.64	-0.814421	61.7778	93.7566
2.33	0.789232	87.9766	2.4	0.80385	81.7005		3.76	0.568218	27.7079	6.34083		1.65	0.705886	126.248	1.72	0.764761	55.0033		1.65	0.119111	55.1568	169.112		1.72	0.692161	-73.4131	1.79	0.724381	-60.9706		1.65	-0.810809	62.1565	93.6942
2.34	0.818806	69.0066	2.41	0.805646	81.9304		3.78	0.549308	26.3542	5.55419		1.66	0.74564	107.652	1.73	0.771033	41.563		1.66	0.11577	42.9005	165.667		1.73	0.696957	-76.6889	1.8	0.727178	-58.4661		1.66	-0.818062	63.6123	93.2057
2.35	0.797483	94.9098	2.42	0.804993	84.3909		3.81	0.469738	29.7805	4.76147		1.67	0.739187	32.4444	1.74	0.774446	28.884		1.67	0.008299	43.7894	150.044		1.74	0.689475	-84.4167	1.81	0.730673	-54.9686		1.67	-0.804303	56.7529	95.2503
2.36	0.786406	103.194	2.43	0.80568	83.8642		3.82	0.247919	51.3768	7.72449		1.68	0.739963	96.4009	1.75	0.778734	25.0314		1.68	0.107186	48.0706	165.647		1.75	0.706762	-73.8916	1.82	0.735205	-51.7327		1.68	-0.771003	46.084	98.5019
2.37	0.791822	103.697	2.44	0.807718	84.9495		3.83	0.227634	63.6852	17.0856		1.69	0.755471	59.3782	1.76	0.783636	14.7612		1.69	0.017502	51.9867	151.334		1.76	0.713823	-39.0794	1.83	0.738998	-48.4775		1.69	-0.825071	63.1021	93.2689
2.38	0.811527	97.1548	2.45	0.810011	86.4966		3.84	0.254024	65.2816	18.6021		1.7	0.778373	87.1447	1.77	0.78825	7.64596		1.7	-0.020005	53.9255	144.304		1.77	0.724708	-60.8515	1.84	0.742179	-46.6022		1.7	-0.813062	61.0862	93.9634
2.39	0.800029	79.2416	2.46	0.811	88.4207		3.85	0.214983	62.6762	16.0012		1.71	0.761409	93.3769	1.78	0.790908	-0.345399		1.71	-0.005098	52.8121	147.136		1.78	0.727091	-49.2719	1.85	0.745375	-44.1307		1.71	-0.824954	70.288	91.2383
2.4	0.803911	58.0357	2.47	0.812147	92.6792		3.86	0.23151	65.8417	19.0333		1.72	0.754513	83.1686	1.79	0.795132	-8.18598		1.72	-0.064842	53.6012	137.191		1.79	0.730037	-60.7165	1.86	0.748349	-42.3168		1.72	-0.811416	62.3084	93.6449
2.41	0.797559	80.8837	2.48	0.812854	99.3278		3.87	0.236335	59.3451	13.4677		1.73	0.761227	94.1848	1.8	0.79965	-19.0258		1.73	-0.050617	50.6103	139.993		1.8	0.74732	-70.9366	1.87	0.750917	-38.2691		1.73	-0.820934	64.6327	92.8888
2.42	0.812228	54.8087	2.49	0.81498	101.679		3.88	0.216649	50.3564	5.49389		1.74	0.773693	22.9695	1.81	0.804651	-30.4542		1.74	-0.14306	59.1659	126.606		1.81	0.723898	-84.0311	1.88	0.752903	-34.5346		1.74	-0.795357	60.5216	94.3368
2.43	0.805126	70.5057	2.5	0.816693	106.499		3.89	0.22544	51.1387	6.5317		1.75	0.789568	48.9256	1.82	0.809374	-36.5843		1.75	-0.184058	59.8098	123.419		1.82	0.730338	-56.9883	1.89	0.756616	-29.6983		1.75	-0.827634	65.8821	92.4674
2.44	0.801986	93.2214	2.51	0.820009	109.117		3.9	0.260189	51.7691	8.48276		1.76	0.787578	22.3916	1.83	0.812196	-42.6054		1.76	-0.168723	56.8461	125.393		1.83	0.746162	-58.403	1.9	0.759533	-25.9405		1.76	-0.787838	59.7234	94.655
2.45	0.799922	85.6975	2.52	0.823672	110.747		3.91	0.211582	67.0594	20.1929		1.77	0.791735	55.9946	1.84	0.815246	-47.2375		1.77	-0.147329	62.3767	125.12		1.84	0.746199	-30.7692	1.91	0.761161	-22.6651		1.77	-0.804939	61.6576	93.9028
2.46	0.819163	62.7125	2.53	0.826153	114.87		3.92	0.189139	75.6399	29.2111		1.78	0.798218	-35.4336	1.85	0.818836	-55.8999		1.78	-0.317681	75.6171	113.851		1.85	0.738317	-67.4255	1.92	0.763825	-19.4855		1.78	-0.825525	58.9252	94.3993
2.47	0.822549	84.4625	2.54	0.829077	121.877		3.93	0.168083	84.2249	38.1337		1.79	0.788949	-69.797	1.86	0.823507	-60.5256		1.79	-0.366607	95.4561	108.382		1.86	0.752465	-27.6753	1.93	0.766527	-12.8147		1.79	-0.7821	52.2812	96.7467
2.48	0.816165	91.4239	2.55	0.835997	115.315		3.94	0.116688	93.9415	49.1303		1.8	0.799972	-75.3571	1.87	0.828356	-57.3612		1.8	-0.336106	96.5287	108.189		1.87	0.734119	-35.8466	1.94	0.768995	-9.72551		1.8	-0.825482	58.313	94.5633
2.49	0.809017	105.915	2.56	0.843127	110.904		3.95	0.099621	100.794	53.3729		1.81	0.796839	-82.5323	1.88	0.832619	-57.2611		1.81	-0.294858	101.288	106.897		1.88	0.749375	-24.2257	1.95	0.773154	-6.17262		1.81	-0.827225	61.7098	93.6267
2.5	0.807787	87.009	2.57	0.851249	105.891		3.96	0.12024	107.894	53.3547		1.82	0.803498	-25.344	1.89	0.837896	-55.9078		1.82	-0.268471	116.159	102.15		1.89	0.75746	-35.8784	1.96	0.776445	-5.16414		1.82	-0.851821	75.9933	89.3706
2.51	0.816973	119.473	2.58	0.860906	99.751		3.97	0.140556	107.69	51.6684		1.83	0.813503	-57.6532	1.9	0.843032	-59.2802		1.83	-0.279099	123.452	100.179		1.9	0.763664	-25.0631	1.97	0.778531	-2.9012		1.83	-0.839561	80.1361	88.2319
2.52	0.82623	126.903	2.59	0.869997	92.2775		3.98	0.184395	99.7215	45.58		1.84	0.824673	-47.3497	1.91	0.846949	-59.0766		1.84	-0.276656	108.395	104.663		1.91	0.761533	-10.9499	1.98	0.78055	0.172212		1.84	-0.845429	64.2245	92.7413
2.53	0.826355	126.017	2.6	0.879049	84.5558		3.99	0.171155	92.3451	43.14		1.85	0.818241	-32.7257	1.92	0.849353	-58.0055		1.85	-0.194225	124.733	97.0721		1.92	0.772646	-23.7798	1.99	0.782737	2.18562		1.85	-0.833461	57.7574	94.6125
2.54	0.817235	143.119	2.63	0.890525	79.2517		4	0.114973	74.7124	33.3834		1.86	0.824768	-24.2318	1.93	0.853624	-57.3396		1.86	-0.209709	129.082	96.182		1.93	0.771702	-22.0626	2	0.784674	6.31635		1.86	-0.800365	51.4536	96.6944
2.55	0.814518	157.765	2.71	0.902862	74.3599		4.01	0.061657	90.404	54.5401		1.87	0.822294	-79.4291	1.94	0.858089	-57.3156		1.87	-0.225392	128.018	97.1737		1.94	0.768552	-0.001518	2.01	0.786918	11.3043		1.87	-0.850291	60.3425	93.7322
2.56	0.829444	116.155	2.72	0.915148	68.2684		4.02	0.001872	106.794	64.0982		1.88	0.836231	-77.2415	1.95	0.862992	-56.2303		1.88	-0.282995	111.624	103.745		1.95	0.777115	-14.9192	2.02	0.789209	14.4855		1.88	-0.861474	61.9071	93.1957
2.57	0.837928	127.098	2.73	0.927479	64.4923		4.03	0.015085	105.248	62.7444		1.89	0.844546	-68.9811	1.96	0.865734	-55.1503		1.89	-0.276678	107.583	104.914		1.96	0.779597	-11.4856	2.03	0.790886	17.0671		1.89	-0.865825	64.0499	92.5802
2.58	0.854867	109.781	2.76	0.938326	57.5556		4.04	-0.058528	112.273	69.2923		1.9	0.831894	-41.3909	1.97	0.869063	-56.0133		1.9	-0.262695	97.1591	108.193		1.97	0.774087	-0.621322	2.04	0.793185	21.9096		1.9	-0.846071	56.1837	94.868
2.59	0.856921	117.671	2.77	0.949387	50.3993		4.05	-0.203931	110.88	80.4865		1.91	0.833325	-47.0903	1.98	0.873578	-61.372		1.91	-0.251198	89.8166	110.712		1.98	0.770591	-9.27328	2.05	0.796069	26.9673		1.91	-0.867163	66.7438	91.841
2.6	0.837141	147.548	2.78	0.959513	43.1683		4.06	-0.293915	107.663	86.5776		1.92	0.845587	-73.9405	1.99	0.878712	-62.6933		1.92	-0.288512	98.0457	107.859		1.99	0.786147	16.9251	2.06	0.798916	31.826		1.92	-0.863397	65.966	92.0877
2.63	0.863026	167.821	2.84	0.971545	35.2582		4.07	-0.429605	100.397	94.3841		1.93	0.868281	-104.819	2	0.882979	-63.4658		1.93	-0.298935	105.209	105.768		2	0.778857	32.6376	2.07	0.800919	34.7887		1.93	-0.817324	56.4785	95.153
2.71	0.926343	-13.972	2.85	0.982115	26.3771		4.08	-0.380385	105.853	90.8537		1.94	0.861687	-22.3317	2.01	0.887679	-62.4242		1.94	-0.283065	85.4969	111.663		2.01	0.789477	18.6619	2.08	0.803533	37.8151		1.94	-0.804481	51.864	96.5301
2.72	0.923119	25.2548	2.86	0.98868	28.6062		4.09	-0.236276	113.629	81.6426		1.95	0.863917	-73.8547	2.02	0.892206	-67.1915		1.95	-0.310027	87.4312	110.787		2.02	0.796511	17.4467	2.09	0.804461	39.0998		1.95	-0.808935	50.2722	96.8714
2.73	0.930841	30.7161	2.87	0.994543	28.9647		4.1	-0.114653	113.996	73.5086		1.96	0.876003	-62.2329	2.03	0.89637	-67.1618		1.96	-0.288791	75.5808	114.438		2.03	0.798744	-9.09843	2.1	0.805184	41.6518		1.96	-0.832085	56.474	94.9662
2.76	0.952649	-5.08544	2.88	1.00063	28.0699		4.11	-0.110377	123.384	71.7987		1.97	0.880531	-75.9302	2.04	0.900814	-67.6648		1.97	-0.269553	72.243	115.866		2.04	0.788737	-1.93439	2.11	0.805953	45.4363		1.97	-0.864163	67.0726	91.7794
2.77	0.953338	7.37072	2.89	1.00553	30.5565		4.12	-0.061906	108.05	70.0944		1.98	0.872253	-54.5999	2.05	0.905933	-67.7138		1.98	-0.261477	80.1545	113.673		2.05	0.793952	21.0381	2.12	0.8082	50.5793		1.98	-0.865273	68.1973	91.4615
2.78	0.962008	11.0772	2.9	1.01338	29.833		4.13	0.000562	89.3882	64.1855		1.99	0.86073	-31.2834	2.06	0.910916	-67.8406		1.99	-0.275558	76.4289	114.489		2.06	0.794343	19.2513	2.13	0.809768	53.5503		1.99	-0.875512	66.8481	91.7359
2.84	0.998491	46.4553	2.93	1.02037	30.1543		4.14	-0.000444	101.379	64.3322		2	0.882313	-22.7362	2.07	0.917087	-71.707		2	-0.255224	98.7237	107.69		2.07	0.801694	38.1811	2.14	0.812521	57.3288		2	-0.83987	61.4286	93.5594
2.85	1.00229	69.7425	2.94	1.02519	28.2662		4.15	-0.054225	117.041	68.5019		2.01	0.891741	-23.8721	2.08	0.922123	-74.3235		2.01	-0.291522	113.454	103.309		2.08	0.805375	52.7561	2.15	0.814218	58.1042		2.01	-0.852409	60.6554	93.6257
2.86	0.998805	66.3924	2.95	1.03046	24.6668		4.16	-0.051802	123.917	67.8412		2.02	0.895835	-63.1504	2.09	0.926732	-77.0251		2.02	-0.303416	113.789	103.361		2.09	0.802911	47.7175	2.16	0.816158	58.6881		2.02	-0.884834	75.2518	89.3562
2.87	1.01441	59.5128	2.96	1.03674	18.8695		4.17	-0.066845	126.458	68.6695		2.03	0.877373	-61.0403	2.1	0.931065	-77.0319		2.03	-0.245217	118.186	101.034		2.1	0.80227	23.8048	2.17	0.818534	61.7856		2.03	-0.878811	62.0069	92.9886
2.88	1.00063	23.049	2.97	1.04247	12.9318		4.18	-0.054254	123.624	68.0266		2.04	0.894481	-81.9261	2.11	0.937566	-77.7827		2.04	-0.269712	124.579	99.6237		2.11	0.814076	61.1514	2.18	0.820872	63.3719		2.04	-0.850124	50.8345	96.1632
2.89	1.02078	2.4357	3.04	1.04871	10.8151		4.19	0.035363	113.186	61.2936		2.05	0.899608	-121.772	2.12	0.944276	-78.1468		2.05	-0.280421	117.193	102.044		2.12	0.817355	75.2444	2.19	0.822646	63.0722		2.05	-0.8518	50.8277	96.1428
2.9	1.00881	9.20672	3.17	1.05469	10.7624		4.2	0.021135	108.275	62.2838		2.06	0.910338	-66.9098	2.13	0.951332	-74.8253		2.06	-0.290436	123.481	100.421		2.13	0.813294	63.6065	2.2	0.824201	61.6811		2.06	-0.830451	47.1293	97.3377
2.93	1.01763	28.8955	3.18	1.06183	10.5101		4.21	-0.001396	118.288	64.3887		2.07	0.909596	-85.5285	2.14	0.957377	-76.7027		2.07	-0.289995	119.47	101.549		2.14	0.816187	61.3657	2.21	0.823993	61.6422		2.07	-0.810422	44.4468	98.2789
2.94	1.02157	34.6051	3.19	1.0689	8.71966		4.22	-0.032808	125.712	66.4752		2.08	0.938775	-89.1958	2.15	0.963135	-75.5474		2.08	-0.226045	146.327	91.6728		2.15	0.818071	78.0337	2.22	0.824975	61.2796		2.08	-0.80169	42.5125	98.8734
2.95	1.02482	19.4648	3.2	1.07754	5.85772		4.23	-0.104708	131.254	70.5947		2.09	0.92959	-93.8401	2.16	0.967371	-73.5147		2.09	-0.178091	155.551	86.2955		2.16	0.803393	37.9325	2.23	0.827193	59.941		2.09	-0.722417	32.6917	102.506
2.96	1.01106	30.6316	3.21	1.08586	3.94434		4.24	-0.250325	125.848	79.4239		2.1	0.926378	-73.4093	2.17	0.973118	-68.045		2.1	-0.073862	173.386	73.3638		2.17	0.807354	55.727	2.24	0.831015	59.9944		2.1	-0.784833	39.0976	99.9419
2.97	1.02217	17.2954	3.22	1.09528	2.05981		4.25	-0.230383	139.311	76.1229		2.11	0.942675	-69.7781	2.18	0.979282	-66.263		2.11	-0.063989	179.125	71.669		2.18	0.810278	47.6692	2.25	0.835607	59.8067		2.11	-0.770711	35.8391	100.921
3.04	1.02611	32.2122	3.23	1.10275	-0.391181		4.26	-0.082561	157.731	67.8606		2.12	0.957308	-76.6659	2.19	0.984299	-64.1236		2.12	-0.018849	185.352	66.6478		2.19	0.822449	75.2103	2.26	0.839833	59.3642		2.12	-0.754012	34.3833	101.542
3.17	1.07106	-3.48087	3.24	1.11032	-4.17959		4.27	-0.07146	159.322	67.3309		2.13	0.947	-56.5011	2.2	0.989032	-64.2685		2.13	-0.018585	183.837	66.6967		2.2	0.817468	65.6024	2.27	0.843681	56.5643		2.13	-0.715474	35.0817	102.109
3.18	1.06693	15.8969	3.25	1.11498	-3.1605		4.28	-0.094634	158.957	68.3238		2.14	0.953294	-89.2797	2.21	0.995057	-64.5131		2.14	-0.069906	182.03	71.93		2.21	0.835644	75.9293	2.28	0.847961	53.4247		2.14	-0.739136	36.8731	101.255
3.19	1.07076	18.1338	3.26	1.12006	-5.00664		4.29	-0.042063	157.297	66.1209		2.15	0.957853	-61.9841	2.22	1.00099	-62.1748		2.15	-0.081291	184.932	72.669		2.22	0.827153	49.8129	2.29	0.85155	49.1974		2.15	-0.683477	31.6214	103.519
3.2	1.08138	15.7516	3.27	1.12521	-7.29737		4.3	-0.101313	151.388	68.9821		2.16	0.960876	-64.3961	2.23	1.00687	-62.0945		2.16	-0.003647	198.778	64.7431		2.23	0.834466	61.5141	2.3	0.856739	47.7813		2.16	-0.721354	32.5669	102.554
3.21	1.09298	-20.5677	3.28	1.1299	-10.7787		4.31	-0.125729	143.649	70.6484		2.17	0.960836	-63.252	2.24	1.01276	-59.5937		2.17	-0.000304	199.751	64.4283		2.24	0.838553	94.1798	2.31	0.861209	45.5324		2.17	-0.711377	32.0069	102.871
3.22	1.10043	-29.5523	3.29	1.13321	-10.5523		4.32	-0.186065	135.676	74.503		2.18	0.97489	-72.3028	2.25	1.01847	-56.7562		2.18	0.007094	208.173	63.6721		2.25	0.837338	47.5997	2.32	0.864455	40.2575		2.18	-0.67021	29.4967	104.255
3.23	1.09424	-8.70159	3.3	1.13693	-11.7686		4.33	-0.20384	127.216	76.7485		2.19	0.995129	-87.3877	2.26	1.02338	-52.7836		2.19	-0.021907	186.395	66.8998		2.26	0.840688	56.655	2.33	0.868175	38.6938		2.19	-0.665412	26.932	104.894
3.24	1.1104	1.64441	3.31	1.14135	-12.0037		4.34	-0.319151	114.837	85.4773		2.2	1.00544	-71.9484	2.27	1.02812	-52.0851		2.2	-0.036417	184.603	68.4429		2.27	0.840676	54.3782	2.34	0.872702	35.3297		2.2	-0.624748	27.2767	105.726
3.25	1.11593	5.42243	3.32	1.14521	-14.3456		4.35	-0.334447	114.969	86.1076		2.21	1.00101	-95.071	2.28	1.03257	-52.961		2.21	-0.120268	167.628	78.8306		2.28	0.810175	63.0229	2.35	0.877707	33.3328		2.21	-0.632076	29.4717	105.097
3.26	1.12373	2.03918	3.33	1.14857	-16.6007		4.36	-0.286368	102.914	87.9424		2.22	0.995972	-68.1989	2.29	1.0371	-50.1183		2.22	-0.160419	155.372	85.0272		2.29	0.830912	55.9275	2.36	0.884435	29.5664		2.22	-0.677214	29.6168	104.082
3.27	1.15115	-8.32411	3.34	1.15188	-18.8779		4.37	-0.316389	102.359	89.5718		2.23	1.00232	-58.706	2.3	1.04287	-48.7399		2.23	-0.072629	174.613	73.0755		2.3	0.851344	57.9542	2.37	0.890569	25.7064		2.23	-0.611624	25.4558	106.402
3.28	1.14957	-9.23583	3.35	1.15488	-21.106		4.38	-0.371085	100.617	92.4271		2.24	1.01579	-11.7945	2.31	1.04903	-47.7106		2.24	-0.02716	192.842	67.0748		2.31	0.86072	38.7341	2.38	0.895315	22.4706		2.24	-0.588367	25.0091	107.046
3.29	1.15244	2.36366	3.36	1.15834	-23.5843		4.39	-0.339394	113.907	86.6324		2.25	1.01884	-46.679	2.32	1.05459	-52.6371		2.25	-0.034248	193.384	67.6927		2.32	0.87624	52.9115	2.39	0.900516	20.7667		2.25	-0.557596	25.2994	107.752
3.3	1.13417	-19.4695	3.37	1.16118	-26.8498		4.4	-0.352472	105.898	89.7795		2.26	1.01792	-37.6864	2.33	1.059	-52.0044		2.26	-0.033833	194.751	67.5808		2.33	0.873673	41.0309	2.4	0.905081	16.775		2.26	-0.555962	25.3493	107.784
3.31	1.13966	-24.614	3.38	1.16414	-29.6842		4.41	-0.372374	108.252	89.7436		2.27	1.02831	-78.8406	2.34	1.0637	-52.0971		2.27	-0.066057	179.352	71.8489		2.34	0.880166	33.2122	2.41	0.910199	13.129		2.27	-0.530257	23.6146	108.791
3.32	1.14098	11.8055	3.39	1.16828	-33.6545		4.42	-0.451789	107.132	92.7403		2.28	1.03737	-60.1688	2.35	1.06859	-50.0856		2.28	-0.000969	184.268	64.8714		2.35	0.881662	18.5084	2.42	0.914543	12.4899		2.28	-0.031621	10.4059	127.098
3.33	1.14303	-11.7952	3.4	1.17258	-39.6956		4.43	-0.420953	98.8031	94.7187		2.29	1.04222	-54.2056	2.36	1.07405	-51.019		2.29	0.007195	192.973	63.8739		2.36	0.889477	12.5192	2.43	0.918818	12.2659		2.29	-0.276746	13.7007	118.08
3.34	1.14805	-16.2271	3.41	1.17733	-44.8419		4.44	-0.316972	93.2567	93.4987		2.3	1.04616	-60.7791	2.37	1.07886	-53.8658		2.3	0.01361	193.98	63.2612		2.37	0.905	28.5721	2.44	0.923105	12.7775		2.3	-0.312914	16.6463	116.502
3.35	1.15168	-36.4687	3.42	1.18234	-48.4821		4.45	-0.314921	78.0231	101.694		2.31	1.04914	-26.8841	2.38	1.08242	-53.7426		2.31	-0.007173	199.406	65.0365		2.38	0.901511	27.7806	2.45	0.926303	11.5512		2.31	-0.389495	16.9887	113.987
3.36	1.14267	-17.1712	3.43	1.18783	-50.3946		4.46	-0.356109	66.8848	108.841		2.32	1.04647	-20.6906	2.39	1.08666	-53.0539		2.32	-0.053388	189.59	69.6889		2.39	0.887245	15.0564	2.46	0.929718	10.6184		2.32	-0.494093	20.1157	110.414
3.37	1.15626	-47.7972	3.44	1.19344	-53.8676		4.47	-0.345867	59.1818	113.379		2.33	1.04858	-12.7136	2.4	1.09143	-56.495		2.33	-0.031815	189.356	67.6958		2.4	0.893132	24.1437	2.47	0.934333	10.5085		2.33	-0.453157	17.9547	111.936
3.38	1.16058	-12.2273	3.45	1.20142	-59.212		4.48	-0.352272	57.9256	114.022		2.34	1.06626	-76.9095	2.41	1.09578	-60.3375		2.34	0.003237	201.22	64.0936		2.41	0.908601	6.19335	2.48	0.938584	10.9269		2.34	-0.485364	21.9071	110.333
3.39	1.16825	-33.4839	3.46	1.21011	-66.6939		4.49	-0.382225	57.5628	113.847		2.35	1.07211	-85.0881	2.42	1.09905	-59.7411		2.35	0.025201	204.191	62.2002		2.42	0.915743	24.4244	2.49	0.941624	11.25		2.35	-0.547644	24.3016	108.204
3.4	1.16627	-28.4053	3.47	1.21678	-71.597		4.5	-0.439759	51.1455	116.149		2.36	1.06899	-52.4293	2.43	1.1029	-58.5758		2.36	0.015884	202.608	62.9927		2.43	0.911097	6.52795	2.5	0.944387	12.7773		2.36	-0.619492	28.2109	105.652
3.41	1.17337	-32.1189	3.48	1.22251	-77.7068		4.51	-0.424702	55.2226	114.5		2.37	1.0826	-47.5239	2.44	1.10688	-57.4323		2.37	-0.005932	199.819	64.9176		2.44	0.922915	-1.97253	2.51	0.947429	15.0497		2.37	-0.671199	34.0681	103.232
3.42	1.19622	-41.7453	3.49	1.22955	-84.9583		4.52	-0.438364	59.8848	112.197		2.38	1.09475	-43.2657	2.45	1.10953	-56.7471		2.38	0.027139	207.572	62.0478		2.45	0.922547	9.41684	2.52	0.948729	17.6675		2.38	-0.627315	28.1338	105.489
3.43	1.2014	-46.4097	3.52	1.23473	-91.2471		4.53	-0.459491	60.9165	111.606		2.39	1.0991	-85.6923	2.46	1.11165	-54.3436		2.39	0.022462	212.828	62.426		2.46	0.93873	13.176	2.53	0.950422	19.0206		2.39	-0.453769	17.7756	111.948
3.44	1.19507	-46.6195	3.55	1.24108	-98.4918		4.54	-0.526547	55.7986	113.287		2.4	1.08505	-37.1881	2.47	1.11427	-50.5382		2.4	0.053309	210.737	59.992		2.47	0.944718	-6.96454	2.54	0.952552	20.1141		2.4	-0.529356	19.9751	109.494
3.45	1.17866	-61.9856	3.62	1.24652	-103.822		4.55	-0.591443	48.5106	115.313		2.41	1.08836	-39.0768	2.48	1.11811	-51.4911		2.41	0.04918	206.526	60.236		2.48	0.950438	-13.6592	2.55	0.954455	24.3041		2.41	-0.655774	27.6667	104.951
3.46	1.20168	-84.1687	3.63	1.25419	-107.119		4.56	-0.696352	39.7759	116.878		2.42	1.10169	-48.669	2.49	1.12095	-48.5144		2.42	0.039888	205.694	60.9865		2.49	0.945324	23.6264	2.56	0.955835	29.334		2.42	-0.706669	31.6168	103.049
3.47	1.20551	-78.8097	3.64	1.26114	-108.532		4.57	-0.679663	45.5469	115.411		2.43	1.11929	-74.1692	2.5	1.12344	-47.4468		2.43	0.026845	206.381	62.0684		2.5	0.945785	15.1472	2.57	0.956349	29.9866		2.43	-0.705852	32.4694	102.88
3.48	1.21424	-88.9903	3.65	1.26793	-110.394		4.58	-0.708636	45.9823	115.046		2.44	1.11432	-96.9081	2.51	1.12512	-44.7318		2.44	0.022177	205.442	62.4534		2.51	0.953782	20.1941	2.58	0.955949	32.4048		2.44	-0.788689	42.644	99.0506
3.49	1.2232	-70.83	3.66	1.2726	-111.816		4.59	-0.736956	63.243	110.085		2.45	1.09958	-58.9305	2.52	1.1271	-41.0388		2.45	0.059867	214.127	59.5628		2.52	0.952975	10.177	2.59	0.956084	33.967		2.45	-0.752511	41.8527	99.8478
3.52	1.23405	-65.1571	3.67	1.27662	-115.124		4.6	-0.733901	77.6852	106.056		2.46	1.11269	-16.5538	2.53	1.13057	-36.2668		2.46	0.070074	209.733	58.6474		2.53	0.952736	13.7888	2.6	0.957276	34.2433		2.46	-0.781363	47.4173	98.0039
3.55	1.22681	-69.2655	3.68	1.28196	-119.25		4.61	-0.750403	65.9052	109.341		2.47	1.11809	-72.3065	2.54	1.13423	-36.6649		2.47	0.043186	213.769	60.831		2.54	0.956475	13.4077	2.61	0.958536	34.7466		2.47	-0.844652	63.2608	93.0118
3.62	1.27605	-127.964	3.69	1.28898	-123.73		4.76	-0.446214	25.7487	125.781		2.48	1.11383	-70.3515	2.55	1.13756	-30.1428		2.48	0.052501	218.69	60.2098		2.55	0.956897	30.4207	2.62	0.959458	33.0969		2.48	-0.829684	62.3878	93.4136
3.63	1.29085	-124.455	3.7	1.29081	-122.482		4.77	-0.434819	28.4313	125.225		2.49	1.11527	-67.9637	2.56	1.14137	-23.838		2.49	0.043693	197.901	60.5374		2.56	0.954196	11.039	2.63	0.95983	31.6215		2.49	-0.826074	58.3289	94.5518
3.64	1.2684	-107.031	3.71	1.29335	-123.268		4.78	-0.29601	25.1251	131.695		2.5	1.12983	-67.6091	2.57	1.14482	-19.1108		2.5	0.027669	198.511	61.9708		2.57	0.957198	47.3342	2.64	0.962363	34.1228		2.5	-0.819015	52.1951	96.2421
3.65	1.25218	-120.052	3.72	1.29734	-126.099		4.79	-0.236047	25.1002	134.921		2.51	1.12876	-35.2766	2.58	1.14897	-18.253		2.51	0.023496	198.452	62.3418		2.58	0.956716	40.6136	2.65	0.96543	32.8693		2.51	-0.806318	50.0613	96.9624
3.66	1.27894	-140.892	3.73	1.30234	-129.176		4.8	-0.178041	21.1274	139.847		2.52	1.12241	-37.2464	2.59	1.15366	-18.9399		2.52	0.041007	192.56	60.6853		2.59	0.942419	37.2953	2.66	0.967421	33.0009		2.52	-0.746687	39.9774	100.397
3.67	1.27392	-136.077	3.74	1.30718	-129.734		4.81	-0.161255	20.1909	141.248		2.53	1.12656	-7.21179	2.6	1.15841	-17.3918		2.53	0.046831	205.218	60.4042		2.6	0.947944	29.7123	2.69	0.971125	32.3593		2.53	-0.716851	38.7279	101.241
3.68	1.29669	-155.08	3.75	1.31466	-125.423		4.82	-0.170037	19.7215	140.757		2.54	1.13826	-28.612	2.61	1.16328	-17.3872		2.54	0.056049	213.179	59.8325		2.61	0.970675	29.579	2.7	0.974568	31.8137		2.54	-0.764068	43.6146	99.2238
3.69	1.2766	-126.576	3.76	1.32194	-117.924		4.83	-0.192584	19.8734	139.22		2.55	1.14271	-51.4817	2.62	1.16834	-17.0144		2.55	0.035475	212.041	61.4092		2.62	0.973264	55.885	2.71	0.976892	31.6211		2.55	-0.643708	31.0703	104.492
3.7	1.29367	-111.431	3.77	1.33143	-114.072		4.85	0.033078	16.1206	156.915		2.56	1.13097	5.57433	2.63	1.17302	-16.2598		2.56	0.04278	197.935	60.6193		2.63	0.971135	61.79	2.72	0.980474	29.3808		2.56	-0.682893	36.6259	102.403
3.71	1.30594	-105.376	3.78	1.33942	-112.413		4.86	-0.070333	14.2453	148.933		2.57	1.13909	-32.656	2.64	1.17871	-16.433		2.57	0.051587	172.98	58.9798		2.64	0.953035	33.4155	2.74	0.984905	27.4198		2.57	-0.629113	27.8912	105.498
3.72	1.30741	-106.741	3.79	1.34586	-111.09		4.95	0.145428	15.2362	165.138		2.58	1.14448	-33.4432	2.65	1.18521	-14.6161		2.58	0.057267	170.789	58.187		2.65	0.939784	51.4193	2.75	0.990376	25.7628		2.58	-0.519104	21.0205	109.574
3.73	1.2843	-110.308	3.8	1.35267	-108.529		4.97	0.099524	15.5424	161.948		2.59	1.14401	-41.5133	2.66	1.19159	-11.1795		2.59	0.066822	176.232	57.4103		2.66	0.955811	43.6278	2.76	0.997568	23.2892		2.59	-0.264652	11.8164	118.692
3.74	1.28345	-120.452	3.81	1.36028	-107.38		4.98	0.111037	16.2181	162.894		2.6	1.15157	12.6497	2.67	1.19736	-7.64831		2.6	0.000954	174.195	64.9823		2.69	0.970863	14.3216	2.77	1.00339	18.2919		2.6	-0.319416	14.2132	116.601
3.75	1.31424	-127.051	3.82	1.36882	-106.16		4.99	0.153843	16.5401	165.972		2.61	1.16765	-22.5251	2.68	1.20243	-9.81853		2.61	-0.031072	189.941	67.5922		2.7	0.971624	21.3387	2.78	1.00977	15.9942		2.61	-0.526011	21.5851	109.286
3.76	1.33203	-136.458	3.83	1.37543	-103.435		5	0.108913	17.5129	162.951		2.62	1.16796	25.5238	2.69	1.20699	-6.34843		2.62	0.001303	188.411	64.5318		2.71	0.97031	-11.339	2.79	1.01855	8.97629		2.62	-0.465147	19.1542	111.391
3.77	1.30355	-109.25	3.84	1.38177	-100.103		5.01	0.098574	19.0276	162.412		2.63	1.17104	24.2208	2.7	1.21194	-8.16554		2.63	0.034441	190.819	61.2845		2.72	0.96248	8.29099	2.8	1.02565	8.75574		2.63	-0.32418	15.0046	116.344
3.78	1.32887	-136.243	3.85	1.38962	-97.0575		5.07	0.163202	13.7714	166.021		2.64	1.16706	2.9451	2.71	1.21582	-9.18351		2.64	0.022775	186.406	62.4104		2.74	0.992194	48.5584	2.81	1.03284	4.67543		2.64	-0.268723	12.6078	118.471
3.79	1.32838	-149.494	3.86	1.39626	-92.7489		5.14	0.414734	19.4653	179.823		2.65	1.19201	-54.7434	2.72	1.2199	-9.62636		2.65	0.03259	180.3	61.3441		2.75	1.0032	28.5303	2.82	1.03852	-1.61564		2.65	-0.03116	9.10436	127.132
3.8	1.32714	-166.212	3.87	1.4027	-84.1747		5.69	0.418959	35.3655	5.39031		2.66	1.19911	-45.5791	2.73	1.22382	-9.34311		2.66	0.023827	176.753	62.2953		2.76	0.986576	42.5884	2.83	1.04521	-7.26506		2.66	-0.335289	13.2563	116.212
3.81	1.35146	-149.257	3.88	1.41054	-76.0488		5.7	0.550851	31.039	6.99968		2.67	1.19359	-14.0254	2.74	1.22744	-8.08724		2.67	-0.007198	176.973	65.8056		2.77	0.997978	27.6719	2.84	1.0527	-16.3721		2.67	-0.380671	13.3855	114.781
3.82	1.38616	-71.4084	3.89	1.4167	-69.1629		5.71	0.513975	31.6512	6.43043		2.68	1.19964	-7.14311	2.75	1.23079	-6.3282		2.68	0.041295	188.361	60.5771		2.78	0.999594	21.5274	2.85	1.06009	-22.2539		2.68	-0.409769	13.254	113.929
3.83	1.40595	-42.6016	3.9	1.42035	-67.7378		5.72	0.457234	31.8099	5.12909		2.69	1.21415	-23.02	2.76	1.23452	-8.06218		2.69	0.04338	180.982	60.1905		2.79	1.00554	26.6903	2.9	1.06849	-25.9954		2.69	-0.328846	12.4128	116.524
3.84	1.41895	-68.8002	3.91	1.42188	-68.0502		5.73	0.422861	32.3043	4.35487		2.7	1.21291	-40.162	2.77	1.23693	-6.73691		2.7	0.055174	150.472	56.9004		2.8	1.02699	22.2808	2.91	1.07694	-30.0354		2.7	-0.2657	11.6418	118.675
3.85	1.41349	-86.5353	3.92	1.4231	-67.1465		5.74	0.371616	46.6013	8.95391		2.71	1.21636	2.97638	2.78	1.2406	-5.81612		2.71	0.032279	143.046	60.5251		2.81	1.03759	32.3744	2.92	1.08411	-35.3902		2.71	-0.256518	10.2109	119.127
3.86	1.40246	-85.5328	3.93	1.4259	-65.3557		5.75	0.482759	38.0004	7.93787		2.72	1.23663	-5.40293	2.79	1.24314	-5.70803		2.72	0.032234	154.15	60.9083		2.82	1.0351	8.56088	2.93	1.09031	-39.0667		2.72	-0.141334	8.77783	123.192
3.87	1.40966	-68.3297	3.94	1.42995	-63.7685		5.76	0.540208	36.8303	8.65016		2.73	1.24021	18.1058	2.8	1.24404	-4.08954		2.73	0.204186	123.751	29.0954		2.83	1.04767	14.3156	2.94	1.09688	-42.3211		2.73	-0.025613	7.88894	127.346
3.88	1.39837	-93.0803	3.95	1.43312	-62.1128		5.77	0.528288	39.7646	9.4315		2.74	1.23045	11.4548	2.81	1.24578	-4.17707		2.74	0.297587	106.368	19.6482		2.84	1.04315	-31.3321	2.95	1.10331	-43.4849		2.74	-0.244832	10.4853	119.492
3.89	1.41151	-102.15	3.96	1.43662	-59.5444		5.78	0.469722	41.2226	8.86763		2.75	1.22773	-19.9036	2.82	1.24826	-3.54531		2.75	0.234649	106.651	20.4448		2.85	1.06657	-20.1434	2.96	1.11035	-43.9891		2.75	-0.337038	12.7098	116.226
3.9	1.4135	-86.1685	3.97	1.44005	-54.7803		5.79	0.479319	35.7374	7.05034		2.76	1.23592	29.5264	2.83	1.25029	0.336297		2.76	0.238575	116.606	24.5612		2.9	1.1033	-83.9305	2.97	1.11591	-45.8984		2.76	-0.396171	12.8504	114.39
3.91	1.42703	-86.4814	3.98	1.44317	-49.2767		5.8	0.461405	37.9505	7.45067		2.77	1.24233	-1.73291	2.84	1.25173	1.47858		2.77	0.251066	108.989	21.1701		2.91	1.07681	-14.6473	2.98	1.1198	-45.4065		2.77	-0.313817	11.6849	117.093
3.92	1.4213	-63.5669	3.99	1.44411	-41.3455		5.81	0.441993	39.4993	7.59285		2.78	1.22913	8.95123	2.85	1.25417	1.69905		2.78	0.218434	109.928	22.2325		2.92	1.07031	-52.9136	2.99	1.12539	-48.8103		2.78	-0.384114	11.3765	114.953
3.93	1.42848	-71.6152	4	1.44544	-34.1322		5.82	0.443179	46.6694	10.5393		2.79	1.22829	-3.69753	2.86	1.25804	0.939893		2.79	0.148445	118.771	30.5873		2.93	1.07745	-45.8077	3	1.13128	-48.682		2.79	-0.374282	12.7053	115.069
3.94	1.42499	-20.8801	4.01	1.44738	-26.2927		5.83	0.572895	39.8508	10.1735		2.8	1.25091	-50.4948	2.87	1.26223	3.10363		2.8	0.153483	108.431	23.5545		2.94	1.10357	-56.211	3.01	1.13678	-48.6536		2.8	-0.564067	20.0363	108.597
3.95	1.44477	-44.324	4.02	1.4506	-21.3823		5.84	0.469332	45.3201	10.4592		2.81	1.25339	-26.741	2.88	1.26486	7.26467		2.81	0.219751	100.529	17.7819		2.95	1.09886	-94.0178	3.02	1.14028	-44.7867		2.81	-0.538676	18.9434	109.437
3.96	1.44381	-45.9685	4.03	1.45254	-15.2802		5.85	0.440151	44.4403	9.54696		2.82	1.24376	12.3603	2.89	1.2668	9.89909		2.82	0.285896	97.3609	16.5532		2.96	1.10879	-60.5539	3.03	1.14338	-41.5477		2.82	-0.432483	14.1361	113.137
3.97	1.44093	-50.0316	4.04	1.45431	-10.2876		5.86	0.420014	49.1138	11.1795		2.83	1.25569	-33.1529	2.9	1.27038	7.506		2.83	0.233597	98.4334	16.8253		2.97	1.12562	-34.5956	3.04	1.14702	-39.8318		2.83	-0.270952	10.3198	118.639
3.98	1.4289	-47.2878	4.05	1.45729	-8.20245		5.87	0.345852	57.3768	14.1392		2.84	1.25022	-3.14097	2.91	1.27296	11.98		2.84	0.291494	98.8983	17.1052		2.98	1.1323	-33.9092	3.05	1.15048	-44.0321		2.84	-0.248636	8.97511	119.508
3.99	1.43728	-55.2456	4.06	1.46236	-7.75366		5.88	0.263954	84.234	32.3915		2.85	1.26799	-26.3502	2.92	1.27559	16.576		2.85	0.326925	95.3382	16.0429		2.99	1.13459	-58.0413	3.06	1.15384	-45.2065		2.85	-0.335502	8.46944	116.792
4	1.45547	-59.6731	4.07	1.46757	-4.63641		5.89	0.273757	94.7192	37.7119		2.86	1.25452	4.59775	2.93	1.2768	23.0184		2.86	0.352232	97.1727	16.6651		3	1.13057	-22.7741	3.07	1.15751	-45.1765		2.86	-0.338597	10.669	116.432
4.01	1.46328	-61.7245	4.08	1.47136	-0.923061		5.9	0.339775	107.749	39.944		2.87	1.25012	18.8744	2.94	1.27881	28.3187		2.87	0.382148	99.5581	17.3445		3.01	1.13369	-40.2546	3.08	1.16122	-47.3462		2.87	-0.388027	10.7007	114.927
4.02	1.45714	-43.4946	4.09	1.47523	1.47109		5.91	0.298174	110.021	42.5706		2.88	1.26625	16.7929	2.96	1.28211	32.6391		2.88	0.385648	98.2135	16.9984		3.02	1.14409	-3.14097	3.09	1.16525	-49.6636		2.88	-0.38979	11.4377	114.775
4.03	1.45089	-54.554	4.1	1.47967	3.59856		5.92	0.326873	114.395	42.6148		2.89	1.26767	20.9311	2.97	1.28581	34.7772		2.89	0.364242	95.7554	16.3023		3.03	1.14868	-38.895	3.1	1.16923	-55.4886		2.89	-0.21032	6.96604	120.953
4.04	1.46303	-30.6881	4.11	1.48485	5.93619		5.93	0.272528	122.987	47.415		2.9	1.25812	38.3206	2.98	1.28827	40.3369		2.9	0.416407	97.243	16.7973		3.04	1.14998	-48.783	3.11	1.17275	-58.6767		2.9	-0.126825	6.65311	123.81
4.05	1.46028	-3.61542	4.12	1.48998	6.45039		5.94	0.156283	117.717	52.8408		2.91	1.25748	46.6606	2.99	1.2913	42.6319		2.91	0.307193	98.9005	17.1208		3.05	1.16167	-76.5532	3.15	1.17627	-61.6727		2.91	-0.437395	14.1225	112.997
4.06	1.44113	32.4879	4.13	1.49602	3.76778		5.95	0.114623	122.479	56.3708		2.92	1.27898	1.57417	3	1.29647	41.8392		2.92	0.33645	102.755	18.2931		3.06	1.16061	-65.7041	3.17	1.17925	-62.5151		2.92	-0.366943	12.601	115.308
4.07	1.44127	44.6321	4.14	1.50444	0.157381		5.96	0.082013	128.102	59.0588		2.93	1.28716	-2.43611	3.01	1.29851	46.8605		2.93	0.313929	104.796	19.0183		3.07	1.15874	-50.9889	3.18	1.18248	-66.5006		2.93	-0.422345	16.6123	113.051
4.08	1.45754	45.9775	4.15	1.51174	-3.82753		5.97	0.01404	140.053	63.524		2.94	1.29119	28.7585	3.02	1.29971	53.4313		2.94	0.27819	104.125	19.0034		3.08	1.15999	-45.3816	3.19	1.18621	-70.8564		2.94	-0.631875	27.3243	105.554
4.09	1.47336	52.776	4.16	1.51734	-5.63992		5.98	-0.033675	137.291	66.1679		2.96	1.29028	11.9209	3.03	1.30226	58.5772		2.96	0.231168	104.039	19.3323		3.09	1.156	1.79221	3.2	1.18932	-75.3159		2.95	-0.648557	25.7824	105.496
4.1	1.47375	47.2073	4.17	1.52094	-6.29545		5.99	-0.046953	122.082	67.6159		2.97	1.28258	12.7752	3.04	1.30553	65.8524		2.97	0.2513	99.8098	17.4311		3.1	1.14538	-45.4321	3.21	1.19325	-81.364		2.96	-0.804996	40.2563	99.3453
4.11	1.47041	28.9197	4.18	1.52295	-6.04403		6	-0.104461	116.218	72.3823		2.98	1.29748	-23.536	3.06	1.31144	70.5518		2.98	0.264697	98.7418	17.015		3.11	1.16344	-34.8154	3.22	1.19851	-85.3453		2.97	-0.824094	40.7597	98.9295
4.12	1.48565	-18.754	4.19	1.52513	-8.15481		6.01	-0.107751	122.35	71.7568		2.99	1.29435	33.9569	3.07	1.31489	80.1614		2.99	0.301575	98.0661	16.8358		3.15	1.17752	-97.6005	3.24	1.20228	-89.1647		2.98	-0.786504	49.0477	97.5137
4.13	1.50491	-40.556	4.2	1.52569	-3.67512		6.02	-0.098129	119.234	71.5001		3	1.28964	65.7998	3.08	1.31963	83.9654		3	0.287848	96.023	16.0879		3.17	1.18264	-51.5255	3.25	1.20582	-87.278		2.99	-0.735767	47.542	98.7208
4.14	1.51546	-8.48682	4.21	1.52469	1.89909		6.03	-0.024688	122.42	66.0302		3.01	1.28621	70.2854	3.09	1.3259	86.4237		3.01	0.284674	90.4108	14.0818		3.18	1.18967	-57.5905	3.26	1.20888	-89.1006		3	-0.71286	38.474	101.377
4.15	1.51223	-3.97293	4.22	1.52219	8.72346		6.04	-0.016017	123.996	65.3861		3.02	1.2846	84.1021	3.1	1.33362	89.345		3.02	0.265139	91.2906	14.1536		3.19	1.18613	-55.3196	3.27	1.2121	-92.8432		3.01	-0.685951	37.0114	102.251
4.16	1.52135	-25.8123	4.23	1.52089	14.0933		6.05	-0.069182	137.232	68.1418		3.03	1.29967	83.6806	3.13	1.34042	90.9987		3.03	0.261445	85.1908	11.7717		3.2	1.19425	-75.016	3.28	1.2152	-96.204		3.02	-0.724395	34.3084	102.111
4.17	1.52374	-11.5826	4.24	1.51971	21.9044		6.06	-0.135779	130.311	72.4929		3.04	1.32174	48.8645	3.14	1.34788	89.1473		3.04	0.27396	96.1976	16.0817		3.21	1.20376	-90.5159	3.29	1.21788	-95.1269		3.03	-0.725567	36.3719	101.623
4.18	1.52858	-19.4895	4.25	1.51796	29.6354		6.07	-0.147983	124.039	74.0801		3.06	1.30459	104.327	3.15	1.35415	90.8088		3.06	0.258721	95.8779	15.8719		3.22	1.20153	-86.7164	3.3	1.22003	-93.7		3.04	-0.745404	36.3379	101.262
4.19	1.54	-22.9751	4.26	1.51611	38.5219		6.08	-0.126032	127.363	72.2819		3.07	1.30348	72.7455	3.16	1.36258	89.3051		3.07	0.230886	98.7055	16.9404		3.24	1.20263	-93.7228	3.31	1.22271	-92.5904		3.05	-0.742388	43.1656	99.7065
4.2	1.55098	-43.8546	4.27	1.51385	47.4586		6.09	-0.134885	105.134	77.1431		3.08	1.33515	34.7705	3.17	1.37019	91.996		3.08	0.291418	100.667	17.7208		3.25	1.20652	-89.1885	3.32	1.22586	-89.5939		3.06	-0.650213	28.6531	104.866
4.21	1.56735	-21.668	4.28	1.51058	57.8314		6.1	-0.132381	91.5696	82.2497		3.09	1.3095	76.8931	3.18	1.37498	97.2044		3.09	0.272661	101.812	18.1754		3.26	1.20903	-125.487	3.33	1.22927	-89.9134		3.07	-0.669252	29.0273	104.375
4.22	1.5508	-15.1416	4.29	1.50553	66.7859		6.11	-0.216269	71.0548	104.633		3.1	1.30524	96.1258	3.19	1.38304	95.8082		3.1	0.311793	88.0888	13.6477		3.27	1.21466	-116.327	3.34	1.23178	-87.0701		3.08	-0.569635	21.9184	108.107
4.23	1.54156	18.7916	4.3	1.50081	76.8464		6.12	-0.350275	54.6694	115.885		3.13	1.3294	105.947	3.2	1.39158	94.6013		3.13	0.200328	88.769	11.7034		3.28	1.2066	-112.273	3.35	1.23464	-83.7048		3.09	-0.565064	19.1021	108.742
4.24	1.52731	42.943	4.31	1.49725	82.7849		6.13	-0.387651	57.4063	113.865		3.14	1.3393	121.049	3.21	1.39753	95.2885		3.14	0.251019	89.4788	13.2263		3.29	1.21498	-88.9287	3.36	1.23897	-81.3892		3.1	-0.448514	12.7461	112.89
4.25	1.50393	50.9786	4.32	1.49501	87.5447		6.14	-0.445251	47.4335	117.664		3.15	1.37124	83.2658	3.22	1.40263	93.2551		3.15	0.214228	75.6738	6.24194		3.3	1.22429	-105.152	3.37	1.24346	-79.9603		3.11	-0.388676	13.1157	114.577
4.26	1.50306	-2.74197	4.33	1.49372	93.5481		6.15	-0.478155	42.5855	119.01		3.16	1.34928	120.609	3.23	1.40553	93.5556		3.16	0.237511	76.1228	7.52255		3.31	1.21999	-92.1066	3.38	1.24648	-79.442		3.12	-0.303238	12.0477	117.392
4.27	1.49414	48.4413	4.34	1.49321	102.861		6.16	-0.46202	45.9279	117.99		3.17	1.3654	91.0162	3.24	1.41028	92.3625		3.17	0.291514	71.184	7.82996		3.32	1.23065	-69.299	3.39	1.25066	-80.5136		3.13	-0.32674	13.0341	116.513
4.28	1.48982	43.0573	4.35	1.49434	107.505		6.17	-0.447339	44.9868	118.647		3.18	1.38374	102.675	3.25	1.41396	94.1108		3.18	0.288487	59.7713	4.31652		3.33	1.22854	-78.8655	3.4	1.25447	-84.701		3.14	-0.350476	13.3289	115.722
4.29	1.47799	93.8787	4.36	1.49498	113.19		6.18	-0.464629	50.2771	116.158		3.19	1.40195	114.105	3.26	1.41654	95.4554		3.19	0.197248	61.9436	179.755		3.34	1.23792	-113.729	3.41	1.25916	-88.4714		3.15	-0.260468	10.474	118.97
4.3	1.49277	76.5753	4.37	1.49571	115.604		6.19	-0.402808	56.8281	113.983		3.2	1.38667	108.907	3.27	1.41945	94.7428		3.2	0.14194	67.5967	176.697		3.35	1.23257	-105.731	3.42	1.26336	-85.3673		3.16	-0.493355	16.0046	111.139
4.31	1.50357	91.3533	4.38	1.495	122.119		6.2	-0.309203	64.9233	110.078		3.21	1.41159	55.9098	3.28	1.42439	95.6662		3.21	-0.088357	63.3314	130.74		3.36	1.23452	-58.8592	3.43	1.26815	-83.5807		3.17	-0.531512	22.4581	108.978
4.32	1.4976	104.383	4.39	1.49428	127.444		6.21	-0.256623	68.7442	107.184		3.22	1.41578	73.7871	3.29	1.42856	98.0837		3.22	0.090311	58.7101	165.725		3.37	1.23606	-69.1128	3.44	1.27249	-86.4236		3.18	-0.583729	24.4037	107.279
4.33	1.5008	113.807	4.4	1.49462	130.574		6.22	-0.317762	61.0979	112.519		3.23	1.43096	81.7706	3.3	1.43388	97.4536		3.23	-0.064129	70.7101	130.997		3.38	1.24167	-70.0728	3.45	1.27713	-92.26		3.19	-0.639241	30.4468	104.726
4.34	1.50609	111.076	4.41	1.49466	132.646		6.23	-0.355294	55.8054	115.168		3.24	1.41765	113.11	3.31	1.43883	95.3805		3.24	-0.052439	70.862	132.959		3.39	1.24986	-48.7742	3.46	1.28151	-94.2364		3.2	-0.646265	32.3334	104.157
4.35	1.50193	111.739	4.42	1.49454	134.537		6.24	-0.275643	60.7759	113.244		3.25	1.40699	112.895	3.32	1.44441	94.4961		3.25	0.04146	81.7259	161.067		3.4	1.25768	-93.9824	3.47	1.28548	-96.314		3.21	-0.541774	24.0794	108.399
4.36	1.49155	112.649	4.43	1.49533	134.996		6.25	-0.231539	66.0752	109.323		3.26	1.43041	55.9504	3.33	1.4508	89.6996		3.26	-0.065862	86.9935	119.824		3.41	1.24663	-82.8376	3.48	1.28886	-97.9508		3.22	-0.52164	19.7098	109.744
4.37	1.47999	135.765	4.44	1.49728	136.129		6.26	-0.290358	64.2793	110.586		3.27	1.43328	78.0224	3.34	1.45691	89.0846		3.27	-0.022337	70.9346	139.424		3.42	1.25765	-65.8465	3.49	1.29312	-98.3914		3.23	-0.540918	19.4014	109.298
4.38	1.48825	107.87	4.45	1.49989	135.934		6.27	-0.319573	60.5673	112.837		3.28	1.41877	116.256	3.35	1.46429	86.0157		3.28	0.103593	64.9074	170.059		3.43	1.2715	-77.5403	3.5	1.29718	-97.7237		3.24	-0.743669	35.0658	101.58
4.39	1.49368	114.34	4.46	1.50267	137.19		6.28	-0.285273	59.7419	113.841		3.29	1.41575	90.5465	3.36	1.47324	79.7153		3.29	0.227587	71.252	5.1849		3.44	1.28237	-67.4949	3.51	1.3009	-95.9565		3.25	-0.705876	30.5601	103.293
4.4	1.48454	141.029	4.47	1.50617	135.87		6.29	-0.365974	59.2204	113.136		3.3	1.41471	87.7743	3.37	1.4822	72.6713		3.3	0.209746	78.5559	7.25002		3.45	1.26957	-97.3773	3.52	1.30342	-95.8449		3.26	-0.624818	22.2291	106.732
4.41	1.49545	136.945	4.48	1.51114	132.948		6.3	-0.350313	56.0616	115.105		3.31	1.42055	102.711	3.38	1.4916	65.4397		3.31	0.201634	73.3155	4.52189		3.46	1.28264	-108.182	3.53	1.30743	-94.4238		3.27	-0.608462	22.3198	107.093
4.42	1.51108	118.113	4.49	1.51677	129.953		6.31	-0.348939	57.2181	114.471		3.32	1.42066	117.241	3.39	1.50129	57.5726		3.32	0.339103	81.4425	12.048		3.47	1.28784	-132.11	3.54	1.31069	-91.8797		3.28	-0.636632	28.4059	105.22
4.43	1.49934	128.328	4.5	1.52103	129.17		6.32	-0.377155	56.4607	114.49		3.33	1.42239	122.844	3.4	1.51033	46.9935		3.33	0.338812	77.4901	10.9228		3.48	1.2989	-135.421	3.55	1.31393	-89.6509		3.29	-0.667108	31.3062	103.932
4.44	1.48905	130.093	4.51	1.52702	128.042		6.33	-0.453621	49.6625	116.58		3.34	1.4456	103.416	3.41	1.52021	37.2938		3.34	0.234794	78.4425	8.32082		3.49	1.30095	-67.1681	3.56	1.31625	-84.5606		3.3	-0.694195	36.3334	102.242
4.45	1.48204	174.302	4.52	1.53447	124.245		6.34	-0.43214	51.234	116.226		3.35	1.46073	122.758	3.42	1.53022	27.2193		3.35	0.079525	65.5899	165.827		3.5	1.30437	-78.9326	3.57	1.31844	-84.571		3.31	-0.670537	31.3016	103.86
4.46	1.49286	171.215	4.53	1.54194	117.696		6.35	-0.375089	57.8417	113.783		3.36	1.47413	92.1728	3.43	1.53879	17.4557		3.36	-0.024475	75.3903	136.856		3.51	1.29967	-101.503	3.58	1.32079	-85.3656		3.32	-0.662704	30.279	104.248
4.47	1.50262	151.337	4.54	1.55002	110.028		6.36	-0.359578	75.6104	103.92		3.37	1.49556	64.3357	3.44	1.5459	11.2572		3.37	-0.098857	69.1976	126.95		3.52	1.30565	-156.658	3.59	1.32411	-83.273		3.33	-0.680649	30.2336	103.878
4.48	1.50148	144.887	4.55	1.56548	99.5354		6.37	-0.423553	76.0163	104.523		3.38	1.50532	50.6741	3.45	1.55202	4.93434		3.38	-0.047354	63.7713	136.84		3.53	1.3073	-99.7193	3.6	1.3284	-77.9766		3.34	-0.724377	38.2223	101.218
4.49	1.50423	139.438	4.56	1.5799	91.2634		6.38	-0.451973	79.8757	103.122		3.39	1.50134	99.8445	3.46	1.55888	-3.8222		3.39	-0.045091	68.379	135.483		3.54	1.30942	-79.9374	3.61	1.33319	-75.8534		3.35	-0.726214	38.3629	101.151
4.5	1.5138	118.625	4.57	1.59427	84.6161		6.39	-0.517651	76.5356	105.174		3.4	1.50277	40.9467	3.47	1.56589	-14.6247		3.4	-0.138169	65.9867	124.494		3.55	1.30837	-118.535	3.62	1.33746	-74.4357		3.36	-0.735827	32.5828	102.274
4.51	1.52077	129.654	4.58	1.60825	77.5271		6.4	-0.53456	71.5015	107.216		3.41	1.52201	46.7261	3.48	1.57314	-21.2244		3.41	-0.154224	74.0117	119.997		3.56	1.31058	-89.4473	3.63	1.34213	-71.8371		3.37	-0.695862	30.0908	103.595
4.52	1.51914	132.829	4.59	1.62274	69.4977		6.41	-0.43392	88.4403	99.1512		3.42	1.54404	31.989	3.49	1.57906	-27.7558		3.42	-0.134547	83.7736	116.468		3.57	1.31855	-55.8306	3.64	1.34674	-70.4785		3.38	-0.682162	28.4513	104.224
4.53	1.52992	126.713	4.6	1.63698	61.3229		6.42	-0.417371	90.692	97.8298		3.43	1.55309	21.7501	3.5	1.58529	-34.4502		3.43	-0.228291	89.1545	111.254		3.58	1.32736	-51.0314	3.65	1.35089	-71.158		3.39	-0.651793	24.7846	105.626
4.54	1.54626	94.5439	4.61	1.65154	54.702		6.43	-0.456371	87.1206	100.144		3.44	1.55009	-15.1145	3.51	1.58984	-36.8442		3.44	-0.254772	98.0978	107.901		3.59	1.32009	-65.8214	3.66	1.35478	-71.4181		3.4	-0.745002	33.6486	101.869
4.55	1.55906	97.1935	4.76	1.66511	50.198		6.44	-0.423064	86.3201	99.8248		3.45	1.55574	-20.7	3.52	1.59421	-37.8766		3.45	-0.299118	102.059	106.68		3.6	1.32977	-76.0618	3.67	1.35934	-71.2654		3.41	-0.715438	31.1089	102.986
4.56	1.57986	92.0283	4.77	1.67775	44.4285		6.45	-0.453633	79.6535	103.24		3.46	1.56594	-15.294	3.53	1.60001	-39.1874		3.46	-0.251878	82.642	113.078		3.61	1.33155	-70.0189	3.68	1.36345	-69.8185		3.42	-0.75689	35.1633	101.317
4.57	1.57505	106.368	4.78	1.69048	37.2904		6.46	-0.602483	66.2521	109.237		3.47	1.55625	-41.4452	3.54	1.60512	-41.9133		3.47	-0.298199	92.8076	109.364		3.62	1.3364	-98.6785	3.69	1.36807	-70.1478		3.43	-0.774474	37.0001	100.595
4.58	1.58918	111.4	4.79	1.70282	30.2461		6.47	-0.572842	61.2408	111.032		3.48	1.5705	-22.6526	3.55	1.61014	-42.7724		3.48	-0.290748	98.3291	107.771		3.63	1.33373	-59.0661	3.7	1.37122	-70.6854		3.44	-0.760178	35.8912	101.096
4.59	1.60083	73.1377	4.8	1.71219	23.4221		6.48	-0.568132	58.0526	112.192		3.49	1.59578	-47.7003	3.56	1.61469	-44.0706		3.49	-0.292896	87.5899	110.924		3.64	1.33375	-67.3241	3.71	1.37464	-71.5189		3.45	-0.786873	41.9615	99.2417
4.6	1.59405	76.0713	4.81	1.72048	18.9472		6.49	-0.576232	61.5809	110.9		3.5	1.5893	-23.697	3.57	1.61841	-45.1272		3.5	-0.255454	89.1545	110.88		3.65	1.33969	-90.8516	3.72	1.37958	-71.2496		3.46	-0.758029	40.7642	100.011
4.61	1.61411	56.2005	4.82	1.72938	14.0779		6.5	-0.530662	71.6807	107.132		3.51	1.58072	-0.80454	3.58	1.62331	-48.6711		3.51	-0.274072	85.1999	111.882		3.66	1.34939	-70.1136	3.73	1.3852	-66.1966		3.47	-0.776955	42.0069	99.3946
4.76	1.73438	-6.05733	4.83	1.73619	10.2247		6.51	-0.533942	71.2997	107.291		3.52	1.58741	-30.5072	3.59	1.62817	-51.1146		3.52	-0.306456	109.227	104.673		3.67	1.37012	-77.2132	3.74	1.38984	-64.7756		3.48	-0.786394	46.2835	98.2064
4.77	1.71788	20.8064	4.84	1.73548	11.9547		6.52	-0.438351	85.0118	100.689		3.53	1.60826	-80.6741	3.6	1.63268	-51.7979		3.53	-0.311258	116.619	102.681		3.68	1.37903	-67.8706	3.75	1.39373	-63.0994		3.49	-0.783945	42.2744	99.2156
4.78	1.71978	39.7295	4.85	1.73604	12.4845		6.53	-0.445356	82.8802	101.725		3.54	1.60648	-62.1933	3.61	1.63835	-52.7921		3.54	-0.275867	122.769	100.305		3.69	1.37355	-58.6726	3.76	1.39651	-65.7536		3.5	-0.774428	40.5511	99.7802
4.79	1.72343	12.2887	4.86	1.73637	10.5249		6.54	-0.460607	81.5242	102.534		3.55	1.6115	-58.0485	3.62	1.64388	-55.3676		3.55	-0.277618	120.034	101.149		3.7	1.37836	-79.5547	3.77	1.39909	-67.7865		3.51	-0.794785	47.0046	97.8979
4.8	1.73813	9.2132	4.95	1.73703	10.3218		6.55	-0.479951	70.4902	107.413		3.56	1.61079	-51.2445	3.63	1.6482	-58.6708		3.56	-0.290123	121.082	101.092		3.71	1.37977	-69.0679	3.78	1.4019	-67.0352		3.52	-0.795854	51.6939	96.6979
4.81	1.73278	10.2064	4.96	1.73755	10.3482		6.56	-0.376925	76.005	103.953		3.57	1.63753	-68.4268	3.64	1.65415	-61.7331		3.57	-0.2744	120.996	100.797		3.72	1.38087	-66.0232	3.79	1.4054	-68.0281		3.53	-0.851782	59.8481	93.8459
4.82	1.74828	27.4005	4.97	1.73825	10.6482		6.57	-0.395874	84.2068	100.205		3.58	1.62127	-14.16	3.65	1.65945	-66.7292		3.58	-0.274229	118.855	101.434		3.73	1.3857	-54.9338	3.8	1.40873	-66.9868		3.54	-0.862089	57.6781	94.2926
4.83	1.74983	26.9833	4.98	1.73744	7.6765		6.58	-0.329894	84.9709	98.1333		3.59	1.61572	-30.6006	3.66	1.6649	-70.8618		3.59	-0.267518	136.136	96.2502		3.74	1.38845	-63.53	3.81	1.41252	-66.3617		3.55	-0.857692	63.5125	92.807
4.84	1.7486	10.6517	4.99	1.73493	5.82023		6.59	-0.369616	72.0662	105.99		3.6	1.64261	-40.3631	3.67	1.66962	-75.5628		3.6	-0.286936	120.846	101.097		3.75	1.39136	-54.3592	3.82	1.41637	-65.6248		3.56	-0.859777	55.1747	94.9582
4.85	1.77082	-15.044	5	1.73227	4.03782		6.6	-0.417024	83.0299	101.17		3.61	1.64259	-56.1817	3.68	1.67333	-78.9205		3.61	-0.295925	112.179	103.731		3.76	1.40091	-74.9586	3.83	1.42047	-63.3932		3.57	-0.855895	53.059	95.5376
4.86	1.76018	0.7038	5.01	1.72879	4.68711		6.61	-0.37924	62.7873	111.087		3.62	1.63167	-54.3317	3.69	1.67862	-82.7796		3.62	-0.301355	96.862	108.181		3.77	1.38357	-106.742	3.84	1.42476	-59.6988		3.58	-0.85118	51.957	95.8721
4.95	1.72979	9.04038	5.02	1.72537	5.11967		6.62	-0.471096	62.2703	110.961		3.63	1.63868	-42.1251	3.7	1.68356	-85.6715		3.63	-0.30785	100.962	107.008		3.78	1.38515	-71.5679	3.85	1.4311	-51.5093		3.59	-0.846172	48.9683	96.6724
4.96	1.72517	6.01303	5.03	1.72437	1.87064		6.63	-0.528057	74.658	105.973		3.64	1.65162	-63.5507	3.71	1.68799	-88.844		3.64	-0.313608	90.6625	109.864		3.79	1.40775	-63.286	3.86	1.43711	-46.3966		3.6	-0.877283	55.4694	94.6758
4.97	1.72748	3.03255	5.04	1.72217	-0.264187		6.64	-0.608971	75.0526	106.278		3.65	1.66284	-76.8555	3.72	1.69258	-92.6778		3.65	-0.292541	111.175	103.985		3.8	1.42398	-15.0561	3.87	1.4403	-45.2617		3.61	-0.843134	48.3379	96.8669
4.98	1.71633	-1.59822	5.05	1.71887	0.250099		6.65	-0.610885	75.5265	106.129		3.66	1.65349	-37.4571	3.73	1.69678	-94.8105		3.66	-0.307145	112.445	103.779		3.81	1.419	-48.7977	3.88	1.44316	-47.902		3.62	-0.870807	60.5874	93.4426
4.99	1.72375	19.8935	5.06	1.71717	0.213507		6.66	-0.614705	71.4494	107.502		3.67	1.65514	-40.7554	3.74	1.7017	-97.6815		3.67	-0.308478	109.415	104.636		3.82	1.42844	-52.071	3.89	1.44588	-48.0785		3.63	-0.870187	59.7393	93.6696
5	1.72624	28.7537	5.07	1.71627	-1.88441		6.67	-0.569514	72.3768	107.028		3.68	1.69331	-95.5873	3.75	1.70703	-97.9506		3.68	-0.238637	136.411	95.0794		3.83	1.42076	-107.683	3.9	1.44877	-46.8799		3.64	-0.850115	51.2245	96.0673
5.01	1.72468	10.3344	5.08	1.71418	-2.85983		6.68	-0.575789	78.2476	104.984		3.69	1.68936	-100.827	3.76	1.71065	-96.3029		3.69	-0.179146	161.116	85.0131		3.84	1.41236	-89.1671	3.91	1.4518	-42.3088		3.65	-0.844794	53.9683	95.45
5.02	1.73336	9.24204	5.09	1.71319	-4.40721		6.69	-0.559199	76.1773	105.605		3.7	1.67641	-107.596	3.77	1.71442	-94.9684		3.7	-0.152984	169	81.3366		3.85	1.42038	-68.2848	3.92	1.45536	-36.8774		3.66	-0.839374	55.0273	95.2488
5.03	1.74588	9.61018	5.1	1.71073	-7.36878		6.7	-0.377168	50.7533	117.432		3.71	1.69993	-97.1797	3.78	1.71899	-90.9019		3.71	-0.09012	184.379	73.5232		3.86	1.43239	-83.9606	3.93	1.45846	-31.0067		3.67	-0.900417	69.4944	90.8125
5.04	1.74337	14.7065	5.11	1.70692	-9.49263		6.71	-0.258085	34.7215	129.845		3.72	1.71717	-143.368	3.79	1.72212	-88.009		3.72	-0.129877	183.302	77.0244		3.87	1.43078	-50.4045	3.94	1.46134	-23.1245		3.68	-0.914351	69.5216	90.6955
5.05	1.73606	-17.1754	5.12	1.70336	-11.3115		6.72	-0.171997	33.6694	136.059		3.73	1.703	-76.1484	3.8	1.72474	-80.4398		3.73	-0.100949	185.041	74.3883		3.88	1.44253	-45.5565	3.95	1.46391	-18.1968		3.69	-0.889011	61.2903	93.0703
5.06	1.71224	-0.860706	5.13	1.70087	-10.374		6.73	-0.199447	31.9687	134.714		3.74	1.68651	-101.117	3.81	1.72831	-78.447		3.74	-0.135909	175.334	78.7798		3.89	1.44615	-52.4764	3.96	1.4665	-11.9085		3.7	-0.865244	56.6055	94.5302
5.07	1.70874	-16.0844	5.14	1.70029	-10.8647		6.74	-0.299014	38.2045	126.194		3.75	1.69816	-90.7283	3.82	1.73274	-74.5185		3.75	-0.11794	187.819	75.4472		3.9	1.45284	-20.8859	3.97	1.4679	-9.03303		3.71	-0.86788	57.7347	94.2116
5.08	1.7186	-5.30463	5.15	1.70006	-12.0473		6.75	-0.130901	35.9074	138.723		3.76	1.72205	-114.068	3.83	1.73743	-71.8484		3.76	-0.08133	195.998	71.5736		3.91	1.46538	-19.5419	3.98	1.4694	-5.96285		3.72	-0.871574	58.1951	94.0519
5.09	1.70884	7.19219	5.16	1.69977	-15.4794		6.76	0.049473	28.6081	159.488		3.77	1.70566	-97.7099	3.84	1.74119	-65.7621		3.77	-0.104967	190.25	74.0995		3.92	1.47869	16.0998	3.99	1.47026	-2.83388		3.73	-0.819139	41.5488	98.8249
5.1	1.71483	-39.6951	5.17	1.7005	-19.28		6.77	0.141901	27.4879	167.833		3.78	1.70513	-89.7132	3.85	1.746	-63.1711		3.78	-0.106087	186.232	74.6756		3.93	1.47516	5.12247	4	1.47062	-3.48406		3.74	-0.804622	43.7075	98.5446
5.11	1.69213	-26.0093	5.18	1.70215	-21.7214		6.78	-0.041572	28.9551	149.853		3.79	1.7205	-121.058	3.86	1.75052	-59.0681		3.79	-0.089328	190.608	72.7608		3.94	1.45572	-46.2617	4.02	1.47193	-0.550001		3.75	-0.833054	52.0749	96.0817
5.12	1.678	10.7468	5.19	1.70484	-25.2493		6.79	-0.051087	29.5991	148.768		3.8	1.72593	-108.845	3.87	1.75581	-54.4098		3.8	-0.056593	196.844	69.437		3.95	1.46688	-54.6614	4.03	1.47486	5.08761		3.76	-0.794806	51.6508	96.7242
5.13	1.69078	-2.1471	5.2	1.70788	-29.0991		6.8	-0.069725	36.4517	145.217		3.81	1.72721	-80.5233	3.88	1.76072	-50.9425		3.81	-0.014717	201.808	65.6165		3.96	1.45971	-51.4444	4.04	1.47784	11.0346		3.77	-0.78757	39.3878	99.8295
5.14	1.71026	-11.5752	5.21	1.70931	-30.2907		6.81	-0.180178	40.6104	132.012		3.82	1.7351	-44.7908	3.89	1.76468	-48.4274		3.82	-0.007011	204.96	64.8834		3.97	1.47183	-34.0925	4.05	1.48316	20.2989		3.78	-0.703325	25.635	104.367
5.15	1.69492	14.1225	5.22	1.70944	-29.8587		6.82	-0.401737	47.7283	118.377		3.83	1.74761	-70.8728	3.9	1.76853	-48.7108		3.83	-0.002638	208.622	64.4489		3.98	1.46624	-39.1169	4.06	1.48624	28.1361		3.79	-0.781448	36.1679	100.661
5.16	1.7099	-12.8765	5.23	1.71117	-32.8362		6.83	-0.511298	64.3768	109.983		3.84	1.74595	-80.809	3.91	1.77241	-50.5344		3.84	-0.009789	207.486	65.0495		3.99	1.46577	-7.69539	4.07	1.48856	34.1874		3.8	-0.847558	47.8368	96.9267
5.17	1.69637	-35.1814	5.24	1.71245	-36.4857		6.84	-0.493971	73.4381	106.248		3.85	1.74499	-46.5986	3.92	1.77662	-49.5077		3.85	0.013846	209.014	63.1202		4	1.46685	19.7751	4.08	1.49041	33.5388		3.81	-0.866773	53.0681	95.3992
5.18	1.68881	-22.2476	5.25	1.71445	-37.5337		6.85	-0.430834	60.1841	112.106		3.86	1.74677	-53.7859	3.93	1.78064	-52.3614		3.86	-0.002414	210.202	64.4016		4.02	1.47557	34.2726	4.09	1.49595	33.4391		3.82	-0.87478	58.4536	93.9499
5.19	1.68998	-12.5764	5.26	1.71777	-42.7102		6.86	-0.365688	61.7533	111.732		3.87	1.75652	-29.8292	3.94	1.78508	-55.4728		3.87	0.010391	216.749	63.3299		4.03	1.46939	23.5116	4.1	1.50064	31.8012		3.83	-0.873988	60.0295	93.5532
5.2	1.69864	-3.11369	5.27	1.72196	-46.9459		6.87	-0.495471	80.2362	103.504		3.88	1.7566	-46.2574	3.95	1.79038	-58.1263		3.88	0.025232	215.168	62.2142		4.04	1.48135	48.7675	4.11	1.50553	29.7531		3.84	-0.853179	59.6146	93.8915
5.21	1.70349	-8.21992	5.28	1.72526	-52.1994		6.88	-0.345986	58.9845	113.493		3.89	1.7529	-42.1884	3.96	1.79486	-56.7271		3.89	0.013894	212.216	63.0952		4.05	1.46719	-9.3443	4.12	1.51004	27.3446		3.85	-0.843907	55.957	94.953
5.22	1.70541	-33.8236	5.29	1.72907	-54.3198		6.89	-0.291151	68.3179	107.732		3.9	1.7685	-50.6767	3.97	1.79985	-54.0465		3.9	0.021064	213.613	62.5336		4.06	1.47523	25.1668	4.13	1.51558	27.3508		3.86	-0.875846	60.8912	93.31
5.23	1.71425	-56.7859	5.3	1.73238	-56.2572		6.9	-0.169887	57.3655	119.432		3.91	1.77854	-22.7738	3.98	1.80534	-53.554		3.91	0.002801	211.47	63.9704		4.07	1.47837	27.3926	4.14	1.52157	30.6746		3.87	-0.886622	54.4785	94.8126
5.24	1.7198	-49.8179	5.31	1.73616	-56.3878		6.91	-0.06243	55.8213	134.191		3.92	1.77778	-58.8455	3.99	1.81055	-55.7398		3.92	0.027308	210.191	62.0421		4.08	1.48407	6.34713	4.15	1.52794	30.6559		3.88	-0.880826	58.9071	93.7676
5.25	1.73947	-76.316	5.32	1.73809	-55.2135		6.92	0.053079	51.9981	168.101		3.93	1.77294	-28.1683	4	1.81508	-53.3079		3.93	0.014647	197.733	63.1343		4.09	1.4947	49.1333	4.16	1.53319	29.6907		3.89	-0.893895	69.4967	90.8645
5.26	1.73254	-78.9275	5.33	1.73882	-52.2876		6.93	0.086325	44.0027	168.55		3.94	1.79982	-51.183	4.01	1.82001	-53.0581		3.94	0.031312	179.547	61.4749		4.1	1.49978	38.3025	4.17	1.53808	27.1965		3.9	-0.868706	56.1293	94.6103
5.27	1.7236	-46.9999	5.36	1.7412	-49.6502		6.94	0.091385	44.8167	169.715		3.95	1.7996	-56.8344	4.02	1.82454	-52.2005		3.95	0.007015	190.805	63.9268		4.11	1.51151	34.5432	4.18	1.54181	27.3643		3.91	-0.860099	49.2722	96.4119
5.28	1.71224	-20.0209	5.37	1.74441	-48.2694		6.95	0.392615	38.9687	6.08311		3.96	1.78667	-42.7969	4.03	1.82949	-53.8811		3.96	0.009434	203.17	63.5365		4.12	1.53953	87.5205	4.19	1.54566	27.2669		3.92	-0.823568	36.2427	99.9471
5.29	1.71221	-5.09652	5.38	1.74787	-49.58		6.96	0.414393	38.6444	6.55742		3.97	1.79272	-49.0422	4.04	1.8349	-53.0702		3.97	0.003347	206.107	64.0057		4.13	1.51806	83.4647	4.2	1.54697	26.2072		3.93	-0.809685	37.3402	99.9287
5.3	1.72087	-30.54	5.39	1.75193	-53.2587		6.97	0.386067	42.4313	7.39753		3.98	1.80594	-98.2272	4.05	1.84013	-51.0894		3.98	-0.006683	197.737	65.038		4.14	1.50109	51.6535	4.21	1.54985	25.1442		3.94	-0.810473	40.7257	99.1502
5.31	1.7291	-67.6178	5.4	1.75656	-56.6328		6.98	0.277913	49.4222	7.61776		3.99	1.80909	-65.4083	4.06	1.84595	-47.2868		3.99	-0.0003	202.277	64.3776		4.15	1.49346	-17.4254	4.22	1.55477	24.3543		3.95	-0.839541	45.4468	97.6093
5.32	1.72642	-50.902	5.41	1.76159	-57.7258		6.99	0.195602	50.2567	4.17983		4	1.8053	-89.4033	4.07	1.85097	-44.6947		4	-0.00021	202.037	64.3746		4.16	1.54989	18.2799	4.23	1.56037	26.6253		3.96	-0.765237	35.0613	101.19
5.33	1.73851	-99.8941	5.42	1.76545	-56.6673		7	0.178021	47.3224	0.702811		4.01	1.81332	-100.457	4.08	1.85522	-39.3773		4.01	-0.0041	203.372	64.6767		4.17	1.54605	9.70379	4.24	1.56147	25.4319		3.97	-0.809614	40.4944	99.2169
5.36	1.75282	-76.1124	5.43	1.77005	-55.647		7.01	0.241426	52.6648	8.38034		4.02	1.83597	-69.6312	4.09	1.86016	-33.0803		4.02	-0.016063	191.529	66.1025		4.18	1.54273	-7.2088	4.25	1.5636	27.3043		3.98	-0.778271	40.2313	99.7901
5.37	1.74819	-81.9162	5.44	1.77357	-56.148		7.02	0.102389	62.7669	12.6655		4.03	1.82384	-25.2694	4.1	1.86509	-31.1869		4.03	-0.016601	186.823	66.3546		4.19	1.54889	12.6394	4.26	1.56638	30.2553		3.99	-0.784181	35.3651	100.792
5.38	1.76061	-40.0257	5.45	1.77743	-56.3905		7.03	0.207189	51.2657	5.66666		4.04	1.82779	-1.98021	4.11	1.87054	-31.2846		4.04	-0.028167	178.78	67.9991		4.2	1.5504	-9.25129	4.27	1.56897	29.7284		4	-0.742726	30.4422	102.603
5.39	1.75504	-62.8844	5.46	1.78063	-58.3321		7.04	0.076758	50.9347	171.859		4.05	1.85075	-43.2892	4.12	1.87517	-28.6873		4.05	-0.019819	149.969	69.7138		4.21	1.5651	75.0245	4.28	1.57284	29.2894		4.01	-0.69829	28.2586	103.932
5.4	1.77101	-58.7452	5.47	1.78559	-60.3063		7.05	0.090718	47.8462	171.617		4.06	1.8568	-55.5601	4.13	1.87846	-25.1728		4.06	-0.026479	159.948	69.4589		4.22	1.5738	27.1121	4.29	1.57569	24.7744		4.02	-0.725253	28.7869	103.285
5.41	1.74867	-32.2038	5.48	1.78959	-61.9405		7.06	0.165792	46.7646	179.301		4.07	1.84561	-22.3681	4.14	1.88172	-23.4777		4.07	-0.038196	161.284	70.8637		4.23	1.56294	-8.13229	4.3	1.57761	25.1788		4.03	-0.740307	31.5035	102.423
5.42	1.7505	-32.4281	5.51	1.79377	-64.9153		7.07	0.198128	39.1093	177.093		4.08	1.84695	-24.4209	4.15	1.88518	-22.6017		4.08	-0.019613	158.712	68.6349		4.24	1.56801	11.7208	4.31	1.58092	26.8596		4.04	-0.726065	28.508	103.328
5.43	1.76814	-39.3664	5.52	1.79835	-69.3112		7.08	0.264585	42.8099	3.12861		4.09	1.86784	-38.3193	4.16	1.88856	-20.8025		4.09	-0.010958	171.901	66.4933		4.25	1.55568	40.8192	4.32	1.58351	28.2098		4.05	-0.682426	26.1044	104.703
5.44	1.77184	-26.2872	5.53	1.80305	-72.2558		7.09	0.24513	41.5084	1.39311		4.1	1.87375	-82.0428	4.17	1.89152	-19.7642		4.1	0.036236	153.021	60.2209		4.26	1.56934	33.0829	4.34	1.58653	29.6085		4.06	-0.666894	24.1792	105.418
5.45	1.76409	-39.6804	5.54	1.80925	-77.4805		7.1	0.298035	39.3519	2.87823		4.11	1.86778	-30.6337	4.18	1.89494	-17.7182		4.11	0.030024	151.073	61.1977		4.27	1.55912	71.6249	4.35	1.58876	33.5687		4.07	-0.576451	21.9071	107.941
5.46	1.77308	-60.2774	5.55	1.81406	-81.0282		7.11	0.242217	42.2884	1.66738		4.12	1.87118	-19.3295	4.19	1.89847	-16.3264		4.12	0.018281	166.987	63.0078		4.28	1.56132	67.5198	4.36	1.59264	34.2914		4.08	-0.668916	23.6146	105.486
5.47	1.79032	-81.1514	5.56	1.81883	-84.4387		7.12	0.38394	40.5106	6.49068		4.13	1.89328	-41.1887	4.2	1.90243	-16.0855		4.13	0.044553	171.991	59.7789		4.29	1.57488	39.8049	4.37	1.59697	32.1522		4.09	-0.605693	20.7484	107.457
5.48	1.80457	-84.013	5.57	1.82266	-86.7332		7.13	0.355654	39.0208	4.94517		4.14	1.88438	-26.526	4.21	1.90676	-15.5144		4.14	0.022813	173.576	62.4125		4.3	1.57736	16.6396	4.38	1.60009	31.406		4.1	-0.628527	22.9638	106.505
5.51	1.78435	-35.0244	5.58	1.82533	-87.753		7.14	0.218022	39.4721	178.652		4.15	1.8691	-9.64312	4.22	1.91077	-14.7101		4.15	0.037985	168.597	60.4838		4.31	1.5665	0.379224	4.39	1.60403	30.7057		4.11	-0.571919	20.245	108.364
5.52	1.80754	-84.5891	5.59	1.8294	-91.5756		7.15	0.327524	41.3406	5.03049		4.16	1.88743	-6.0018	4.23	1.91493	-16.4292		4.16	0.010843	161.293	64.125		4.32	1.57789	37.789	4.4	1.60883	32.9896		4.12	-0.590229	18.1724	108.298
5.53	1.80563	-83.6281	5.6	1.83249	-92.7203		7.16	0.333375	40.9551	5.05775		4.17	1.9099	-41.2307	4.24	1.91891	-22.1318		4.17	0.040852	128.792	57.0908		4.34	1.58453	37.0565	4.41	1.61251	30.9317		4.13	-0.571335	18.44	108.707
5.54	1.80608	-85.5526	5.61	1.83748	-93.9315		7.17	0.406893	37.2	5.76813		4.18	1.90556	-26.7353	4.25	1.92271	-25.0049		4.18	0.038039	120.311	56.1328		4.35	1.58772	4.73616	4.42	1.61449	30.2941		4.14	-0.393165	13.9003	114.33
5.55	1.80865	-69.1508	5.62	1.84304	-94.7332		7.19	0.422909	33.2657	4.71037		4.19	1.89733	36.9791	4.26	1.92636	-29.4304		4.19	-0.017937	148.005	69.6789		4.36	1.60848	-15.8361	4.43	1.61728	31.9539		4.15	-0.266527	11.3334	118.68
5.56	1.82937	-92.4972	5.63	1.84785	-96.5518		7.2	0.404252	36.624	5.46162		4.2	1.90006	9.42899	4.27	1.92972	-35.9763		4.2	0.022705	136.651	62.4775		4.37	1.60785	7.2985	4.44	1.6184	34.9319		4.16	-0.401941	16.7053	113.649
5.57	1.83104	-83.2579	5.64	1.85095	-97.4461		7.21	0.356965	42.4857	6.5731		4.21	1.90569	-30.134	4.28	1.93368	-39.1689		4.21	0.035885	124.059	57.8216		4.38	1.60252	33.1795	4.45	1.62067	36.9574		4.17	-0.380362	13.8912	114.72
5.58	1.81138	-76.8254	5.65	1.85521	-98.7743		7.22	0.397343	38.3337	5.95556		4.22	1.89757	-9.22737	4.29	1.93795	-40.0594		4.22	0.045025	112.724	48.7691		4.39	1.61265	17.0788	4.46	1.62538	37.6848		4.18	-0.323505	12.5896	116.672
5.59	1.81911	-98.3664	5.66	1.86069	-100.743		7.23	0.43077	34.5537	5.41098		4.23	1.89762	2.56643	4.3	1.94281	-42.4738		4.23	0.088979	105.792	25.8075		4.4	1.6068	31.9745	4.47	1.6286	38.3093		4.19	-0.329808	13.2291	116.39
5.6	1.83874	-83.5364	5.67	1.86699	-102.29		7.24	0.385892	35.9573	4.63558		4.24	1.9122	-22.7441	4.31	1.94758	-44.6782		4.24	0.057123	107.35	35.5679		4.41	1.60101	61.7991	4.48	1.63319	40.9241		4.2	-0.067361	9.49665	125.808
5.61	1.86476	-104.657	5.68	1.87069	-103.774		7.25	0.38379	30.624	2.49357		4.25	1.92504	-51.3532	4.32	1.95218	-49.3735		4.25	0.068182	114.182	40.5792		4.42	1.60278	92.4864	4.49	1.63746	39.4928		4.21	-0.100719	10.7416	124.549
5.62	1.8363	-92.8965	5.69	1.87325	-104.656		7.26	0.272285	28.3247	176.836		4.26	1.92066	-9.75692	4.33	1.95735	-49.3332		4.26	0.006897	152.309	65.0772		4.43	1.61726	82.4655	4.5	1.64081	35.6635		4.22	-0.32019	12.635	116.773
5.63	1.84458	-111.434	5.7	1.87833	-107.071		7.27	0.446331	30.5446	4.39554		4.27	1.93068	-15.7161	4.34	1.9608	-51.8407		4.27	-0.011594	158.962	67.467		4.44	1.62637	35.4316	4.51	1.64397	31.0035		4.23	-0.246071	10.1837	119.479
5.64	1.84773	-115.569	5.71	1.88382	-109.114		7.49	-0.093814	20.2997	146.321		4.28	1.9582	-32.6224	4.35	1.9637	-50.7816		4.28	-0.012846	145.234	69.1826		4.45	1.62157	28.6119	4.52	1.6458	30.375		4.24	-0.029402	9.49438	127.191
5.65	1.84468	-99.31	5.72	1.88797	-108.564							4.29	1.94456	-14.4617	4.36	1.96639	-48.203		4.29	-0.009629	161.247	67.0091		4.46	1.63657	6.13433	4.53	1.64901	30.9693		4.25	0.164819	9.54654	134.212
5.66	1.84543	-92.3628	5.73	1.89244	-109.315							4.3	1.93147	-35.4295	4.37	1.96957	-49.822		4.3	0.003811	164.379	64.9912		4.47	1.6384	34.638	4.54	1.65193	31.6821		4.26	-0.442853	17.4354	112.319
5.67	1.85389	-101.76	5.74	1.89788	-109.63							4.31	1.9472	-91.5411	4.38	1.97309	-49.9762		4.31	0.028827	175.753	61.7169		4.48	1.63314	6.92024	4.55	1.65573	32.3202		4.27	-0.429975	18.1633	112.578
5.68	1.88041	-101.796	5.75	1.90358	-109.491							4.32	1.96677	-84.3267	4.39	1.97699	-47.5444		4.32	-0.00699	191.318	65.2527		4.49	1.61422	27.4928	4.56	1.65954	35.6188		4.28	-0.402256	17.9887	113.441
5.69	1.88955	-97.578	5.76	1.90703	-110.561							4.33	1.96031	-93.1174	4.4	1.98072	-46.5828		4.33	-0.015365	198.016	65.7975		4.5	1.62953	29.6332	4.57	1.66486	37.4822		4.29	-0.486844	20.1497	110.608
5.7	1.88075	-96.4307	5.77	1.91014	-112.026							4.34	1.94772	-61.2089	4.41	1.98372	-41.1684		4.34	-0.005844	184.218	65.3749		4.51	1.62537	28.8346	4.58	1.66945	39.3539		4.3	-0.492478	19.1134	110.635
5.71	1.87593	-105.911	5.78	1.91454	-113.183							4.35	1.95955	-38.4613	4.42	1.98706	-36.2468		4.35	-0.006039	174.878	65.7669		4.52	1.64188	37.6802	4.59	1.6741	40.0703		4.31	-0.514648	20.8368	109.726
5.72	1.89489	-103.181	5.79	1.92007	-114.482							4.36	1.96973	-43.4912	4.43	1.99117	-37.1804		4.36	0.017672	152.982	63.2747		4.53	1.67309	44.0915	4.6	1.67784	39.3075		4.32	-0.508779	19.0091	110.211
5.73	1.89363	-106.351	5.8	1.92475	-114.536							4.37	1.97045	-45.4422	4.44	1.99352	-36.5431		4.37	0.013047	145.685	64.2983		4.54	1.66094	26.4455	4.61	1.67945	38.6917		4.34	-0.549361	22.0091	108.6
5.74	1.9136	-121.581	5.81	1.93071	-112.536							4.38	1.96919	-30.5005	4.45	1.99489	-32.4564		4.38	0.044222	146.921	58.4774		4.55	1.67577	71.1972	4.62	1.68191	37.8542		4.35	-0.496563	21.3765	110.119
5.75	1.89426	-105.796	5.82	1.93584	-109.611							4.39	1.9811	-93.1736	4.46	1.99605	-26.6072		4.39	0.037734	141.175	59.2961		4.56	1.66504	40.3291	4.63	1.68301	34.7602		4.36	-0.632599	28.6372	105.263
5.76	1.9031	-117.884	5.83	1.94187	-108.06							4.4	2.00271	-50.7487	4.47	1.9978	-20.0664		4.4	0.044048	139.266	57.774		4.57	1.65305	35.0469	4.64	1.68642	32.8221		4.37	-0.59219	24.9434	106.966
5.77	1.9125	-129.116	5.84	1.94743	-103.404							4.41	1.97243	-47.3691	4.48	1.99912	-16.0351		4.41	0.086021	124.086	43.2212		4.58	1.66468	12.5659	4.65	1.69318	33.7057		4.38	-0.515715	20.6486	109.732
5.78	1.9269	-142.087	5.85	1.9513	-96.5903							4.42	1.97413	0.170062	4.49	2.00173	-10.4536		4.42	0.066342	140.046	53.2891		4.59	1.65375	26.0033	4.66	1.69963	35.1584		4.39	-0.432737	17.6282	112.583
5.79	1.91001	-107.317	5.86	1.95496	-88.2334							4.43	1.99849	6.05751	4.5	2.00381	-9.74263		4.43	0.083996	116.118	38.0679		4.6	1.66969	37.5263	4.67	1.70497	35.356		4.4	-0.241202	12.796	119.39
5.8	1.91183	-110.581	5.87	1.96016	-80.1644							4.44	1.99223	-38.7478	4.51	2.00481	-10.5191		4.44	0.164876	99.5491	17.2947		4.61	1.68046	16.8262	4.68	1.70903	33.188		4.41	0.008536	8.47171	128.575
5.81	1.9269	-97.0767	5.88	1.96378	-71.0581							4.45	1.98428	-37.7426	4.52	2.00543	-3.05895		4.45	0.134306	102.488	19.7368		4.62	1.69533	44.2106	4.69	1.71392	34.1236		4.42	-0.286893	13.1134	117.806
5.82	1.9395	-99.6853	5.89	1.96508	-61.6892							4.46	2.00581	-55.0631	4.53	2.00589	5.87013		4.46	0.096247	109.749	29.4761		4.63	1.6903	56.3993	4.7	1.71874	33.8011		4.43	-0.425668	17.5533	112.804
5.83	1.93218	-117.836	5.9	1.96645	-50.6687							4.47	2.02268	-69.9031	4.54	2.00508	12.9653		4.47	0.14721	105.581	21.7887		4.64	1.69408	55.4427	4.71	1.72381	32.0185		4.44	-0.397789	15.6939	113.928
5.84	1.93613	-119.557	5.91	1.96917	-38.4462							4.48	2.00523	-11.9015	4.55	2.00416	21.1563		4.48	0.229365	97.4221	16.3564		4.65	1.69833	57.71	4.72	1.72879	30.8792		4.45	-0.364562	13.61	115.245
5.85	1.94671	-113.789	5.92	1.97107	-24.3431							4.49	1.99794	12.6146	4.56	2.00458	27.9069		4.49	0.140905	103.755	20.6009		4.66	1.69512	39.5799	4.73	1.7339	29.7988		4.46	-0.613749	28.449	105.736
5.86	1.95896	-125.386	5.93	1.97201	-9.8951							4.5	2.02112	-52.4648	4.57	2.00521	35.5215		4.5	0.14181	105.619	22.0158		4.67	1.69798	26.2384	4.74	1.73946	28.7547		4.47	-0.601312	27.1293	106.304
5.87	1.96512	-104	5.94	1.97188	5.09759							4.51	2.00506	-33.931	4.58	2.00521	47.4621		4.51	0.248513	98.0094	16.6859		4.68	1.6973	34.8546	4.75	1.74542	28.9423		4.48	-0.587985	23.6871	107.316
5.88	1.98302	-76.3515	5.95	1.96959	20.293							4.52	1.99088	15.8576	4.59	2.00655	54.7266		4.52	0.365226	101.048	17.7498		4.69	1.69774	13.8823	4.76	1.75151	28.8249		4.49	-0.386953	14.7211	114.4
5.89	1.99052	-77.7039	5.96	1.96664	32.5332							4.53	1.98662	57.2383	4.6	2.00908	59.3165		4.53	0.380738	94.2928	15.9704		4.7	1.69227	24.7874	4.77	1.75816	28.108		4.5	-0.531221	19.5806	109.516
5.9	1.98474	-82.5257	5.97	1.96373	45.0045							4.54	2.00734	4.93833	4.61	2.01293	61.0947		4.54	0.403962	92.0321	15.5031		4.71	1.7162	11.2571	4.78	1.76526	29.1209		4.51	-0.579923	21.2676	107.977
5.91	1.98644	-48.0442	5.98	1.9616	56.3474							4.55	2.02258	9.72086	4.62	2.01625	67.2121		4.55	0.357422	99.3337	17.2797		4.72	1.75453	48.3015	4.79	1.77194	30.6153		4.52	-0.437943	15.2336	112.811
5.92	1.97062	-26.9146	5.99	1.95983	66.7358							4.56	2.01151	36.3523	4.63	2.01717	72.2706		4.56	0.372201	96.5287	16.5334		4.73	1.76143	34.3566	4.8	1.77574	32.6909		4.53	-0.42576	15.5896	113.11
5.93	1.9817	-16.7329	6	1.9594	74.6942							4.57	2.00539	10.835	4.64	2.01837	76.0298		4.57	0.308458	94.6942	15.7467		4.74	1.73382	28.9669	4.81	1.77915	35.4266		4.54	-0.512894	18.0431	110.27
5.94	1.98812	13.7171	6.01	1.95852	81.138							4.58	2.01351	-5.58877	4.65	2.02229	80.9233		4.58	0.323786	96.9346	16.5242		4.75	1.73061	5.00659	4.82	1.78525	36.2984		4.55	-0.567696	20.771	108.37
5.95	1.96599	26.0135	6.02	1.95662	87.9603							4.59	2.00145	73.1537	4.66	2.02602	85.4305		4.59	0.395362	88.0003	14.4557		4.76	1.75381	30.8605	4.83	1.79122	40.6447		4.56	-0.576406	20.4808	108.21
5.96	1.94652	43.4568	6.03	1.95522	95.7036							4.6	1.99121	96.1936	4.68	2.02915	84.565		4.6	0.333148	91.3586	14.8761		4.77	1.76759	39.3731	4.84	1.79564	42.7868		4.57	-0.577433	21.2926	108.033
5.97	1.96002	65.6222	6.04	1.95635	103.809							4.61	1.99365	51.3641	4.69	2.03364	82.2766		4.61	0.380338	87.6012	14.2307		4.78	1.76628	29.6603	4.85	1.79939	40.9879		4.58	-0.571817	22.2313	107.993
5.98	1.97297	65.5021	6.05	1.95561	109.795							4.62	2.00896	52.9619	4.7	2.03946	83.2781		4.62	0.285142	91.8847	14.6072		4.79	1.76883	38.3534	4.86	1.80391	41.0508		4.59	-0.547775	21.1497	108.802
5.99	1.96468	91.9899	6.06	1.95409	115.233							4.63	2.01148	89.3572	4.71	2.04441	84.4087		4.63	0.298461	92.9504	15.0991		4.8	1.77497	41.5037	4.87	1.80946	41.1509		4.6	-0.504575	19.3787	110.259
6	1.96076	102.931	6.07	1.95393	118.62							4.64	2.00742	126.834	4.72	2.04943	81.7393		4.64	0.347904	88.3767	14.1398		4.81	1.77852	23.918	4.88	1.81441	42.1398		4.61	-0.477786	18.2109	111.196
6.01	1.9569	99.5045	6.08	1.95476	121.078							4.65	2.02113	126.645	4.73	2.05585	77.8565		4.65	0.388692	91.0389	15.1728		4.82	1.78744	29.0524	4.89	1.81955	45.8073		4.62	-0.409553	16.3062	113.48
6.02	1.93091	123.932	6.09	1.95595	124.089							4.66	2.02516	75.0361	4.74	2.06208	74.1447		4.66	0.458314	83.9776	14.0211		4.83	1.78867	33.0941	4.9	1.82301	44.9435		4.63	-0.300146	13.9774	117.264
6.03	1.9387	107.251	6.1	1.95939	124.459							4.68	2.02883	84.7054	4.75	2.06695	74.7189		4.68	0.358372	94.0525	15.8102		4.84	1.79746	3.12892	4.91	1.827	47.6402		4.64	-0.347326	16.1134	115.444
6.04	1.94689	109.365	6.11	1.96282	125.54							4.69	2.04429	83.9117	4.76	2.07194	75.5926		4.69	0.299287	93.1636	15.1775		4.85	1.79873	39.9803	4.92	1.82991	50.4271		4.65	-0.336118	15.2812	115.92
6.05	1.95277	87.6187	6.12	1.96641	126.445							4.7	2.05724	96.699	4.77	2.07692	77.3798		4.7	0.270944	88.1296	13.0573		4.86	1.81648	33.6731	4.93	1.8347	53.5652		4.66	-0.435743	17.3765	112.535
6.06	1.95991	107.781	6.13	1.96902	129.521							4.71	2.03637	85.5981	4.78	2.08149	77.1313		4.71	0.307091	92.0661	14.879		4.87	1.81143	79.4359	4.94	1.83818	56.0503		4.67	-0.448564	17.6078	112.125
6.07	1.96413	92.4617	6.14	1.97138	131.57							4.72	2.02948	92.7408	4.79	2.0866	80.2014		4.72	0.214173	95.7464	15.4586		4.88	1.81257	75.391	4.95	1.84306	54.5758		4.68	-0.510407	21.1565	109.782
6.08	1.96855	79.9241	6.15	1.97274	137.241							4.73	2.06421	84.238	4.8	2.09332	83.8342		4.73	0.24873	92.8824	14.5728		4.89	1.82538	42.0448	4.96	1.84699	54.3147		4.69	-0.500187	19.3175	110.388
6.09	1.95959	116.052	6.16	1.97452	143.095							4.74	2.06937	62.0183	4.81	2.09866	86.675		4.74	0.192268	95.2498	14.9391		4.9	1.82013	70.2013	4.97	1.85032	56.6729		4.7	-0.455331	18.118	111.846
6.1	1.94498	142.163	6.17	1.97656	144.001							4.75	2.04846	60.1722	4.82	2.1038	88.9503		4.75	0.184812	101.399	18.3729		4.91	1.82016	62.991	5.04	1.85394	56.5115		4.71	-0.503243	18.2495	110.492
6.11	1.96345	165.032	6.18	1.98033	142.155							4.76	2.05857	61.8667	4.83	2.10917	88.7842		4.76	0.30736	89.8756	14.1687		4.92	1.82382	12.3904	5.05	1.85855	56.5045		4.72	-0.422475	18.0295	112.823
6.12	1.94896	155.418	6.19	1.98233	138.601							4.77	2.08092	66.3876	4.84	2.11495	91.6928		4.77	0.400957	86.2407	14.0687		4.93	1.83404	30.6034	5.06	1.86405	58.4077		4.73	-0.509572	20.7506	109.878
6.13	1.95021	147.074	6.2	1.9857	136.021							4.78	2.08317	69.921	4.85	2.1203	95.2952		4.78	0.295969	90.9981	14.4157		4.94	1.85216	39.8558	5.07	1.86977	59.429		4.74	-0.524806	19.0681	109.775
6.14	1.96231	142.794	6.21	1.98811	136.025							4.79	2.08679	49.3152	4.86	2.12473	97.5863		4.79	0.281959	95.8733	16.0048		4.95	1.84919	56.3367	5.08	1.87353	59.6031		4.75	-0.537074	19.7007	109.343
6.15	1.97315	139.797	6.22	1.99116	135.091							4.8	2.10371	68.5928	4.87	2.12966	100.35		4.8	0.24839	96.8348	16.199		4.96	1.85555	78.9304	5.09	1.87916	57.4264		4.76	-0.557983	20.2223	108.714
6.16	1.97482	144.678	6.23	1.99263	135.15							4.81	2.11457	70.9674	4.88	2.13358	102.74		4.81	0.251736	93.3767	14.8096		4.97	1.83942	16.0955	5.1	1.88481	52.3412		4.77	-0.500066	20.347	110.209
6.17	1.98242	129.481	6.24	1.99462	132.609							4.82	2.09831	83.6487	4.89	2.13679	108.246		4.82	0.280211	89.6738	13.7614		5.04	1.84853	73.5443	5.11	1.89129	48.0275		4.78	-0.478118	19.1089	111.033
6.18	1.99014	123.458	6.25	1.99624	130.183							4.83	2.10357	97.8109	4.9	2.14192	112.18		4.83	0.19729	99.7214	17.4017		5.05	1.84111	44.9316	5.12	1.89824	39.567		4.79	-0.467261	18.6939	111.41
6.19	2.00071	122.946	6.26	1.99816	127.744							4.84	2.11909	110.72	4.91	2.14733	112.232		4.84	0.187681	98.6534	16.7972		5.06	1.87061	87.0524	5.13	1.907	33.7566		4.8	-0.39494	16.9842	113.82
6.2	1.99203	133.76	6.27	1.99876	126.718							4.85	2.12579	92.9726	4.92	2.15295	112.99		4.85	0.235236	92.6194	14.2813		5.07	1.8686	70.9495	5.14	1.91341	26.859		4.81	-0.488197	19.8663	110.62
6.21	1.99533	138.506	6.28	2.00027	125.931							4.86	2.11302	131.648	4.93	2.15751	118.088		4.86	0.257399	91.6216	14.1784		5.08	1.8847	57.3185	5.15	1.92084	20.4952		4.82	-0.504579	20.1021	110.13
6.22	1.98446	177.528	6.29	2.00259	122.505							4.87	2.13024	147.233	4.95	2.1656	117.419		4.87	0.269173	95.3813	15.7476		5.09	1.87139	71.4741	5.16	1.92562	17.2492		4.83	-0.531367	20.0318	109.431
6.23	1.99531	167.739	6.3	2.00605	115.381							4.88	2.14432	126.851	4.96	2.17453	114.324		4.88	0.259838	98.1795	16.7858		5.1	1.87534	77.4183	5.17	1.93173	13.0769		4.84	-0.391294	16.1225	114.062
6.24	1.99019	129.636	6.31	2.00859	109.45							4.89	2.14649	96.1475	4.97	2.18097	114.144		4.89	0.279619	91.8665	14.5415		5.11	1.87447	67.7802	5.18	1.93605	9.69915		4.85	-0.392401	16.7416	113.935
6.25	2.0015	114.476	6.32	2.01165	105.824							4.9	2.12904	57.6797	4.98	2.18658	118.612		4.9	0.325636	91.9482	14.9951		5.12	1.88934	62.8855	5.19	1.93972	6.79552		4.86	-0.477596	19.5239	110.976
6.26	1.99335	111.724	6.33	2.0142	105.465							4.91	2.14519	105.497	4.99	2.19455	123.104		4.91	0.29456	88.8235	13.6624		5.13	1.90624	40.9385	5.2	1.94377	3.22825		4.87	-0.225838	12.1905	119.979
6.27	1.99959	116.722	6.34	2.01816	105.406							4.92	2.16112	120.423	5	2.20223	123.43		4.92	0.270124	93.803	15.1597		5.14	1.9199	45.9241	5.21	1.94698	0.591198		4.88	-0.195988	12.1497	121.029
6.28	1.98639	147.126	6.35	2.02144	104.556							4.93	2.14963	104.288	5.01	2.20863	122.418		4.93	0.246993	99.1727	17.1664		5.15	1.90854	42.4669	5.22	1.95135	-5.49142		4.89	-0.311113	15.5692	116.702
6.29	2.00796	128.79	6.36	2.02528	102.099							4.95	2.16077	90.7733	5.02	2.21785	125.068		4.95	0.292503	98.2702	16.8885		5.16	1.93361	23.6864	5.23	1.95845	-11.8652		4.9	-0.100205	11.1134	124.552
6.3	1.99528	140.674	6.37	2.02732	102.802							4.96	2.1626	104.441	5.03	2.22683	127.171		4.96	0.210893	90.9346	13.0616		5.17	1.94032	2.6513	5.24	1.96415	-17.1731		4.91	-0.091084	10.8073	124.898
6.31	2.00464	106.574	6.38	2.03151	100.155							4.97	2.16273	153.563	5.04	2.23832	122.074		4.97	0.284661	91.1636	14.3473		5.18	1.93663	-48.6098	5.25	1.9696	-19.9816		4.92	-0.226307	13.6282	119.827
6.32	2.00672	93.0874	6.39	2.03578	98.4447							4.98	2.17517	142.647	5.05	2.24747	115.259		4.98	0.185695	99.989	17.5575		5.19	1.95279	-53.3627	5.26	1.97344	-17.6481		4.93	-0.190417	12.4694	121.2
6.33	2.01887	86.8699	6.4	2.03974	98.1658							4.99	2.18467	98.592	5.06	2.25556	102.788		4.99	0.218763	102.05	18.5098		5.2	1.97248	-42.2246	5.27	1.97835	-15.5317		4.94	-0.285961	14.0363	117.731
6.34	2.00976	107.565	6.41	2.04269	97.8527							5	2.20354	122.093	5.07	2.26418	94.218		5	0.159884	77.2566	3.31486		5.21	1.96678	-16.4116	5.28	1.98164	-20.5442		4.95	-0.142036	11.5443	123.005
6.35	2.01469	121.946	6.42	2.04667	95.618							5.01	2.19404	169.437	5.08	2.27235	83.4506		5.01	0.138308	63.0434	174.356		5.22	1.98005	-24.5076	5.29	1.98638	-23.1331		4.96	-0.038309	9.83225	126.86
6.36	2.03012	87.1216	6.43	2.05127	91.956							5.02	2.23439	121.625	5.09	2.28064	69.7854		5.02	-0.032898	76.6987	133.967		5.23	1.95646	8.62873	5.3	1.99076	-24.9576		4.97	0.050219	8.7098	130.084
6.37	2.03643	70.6646	6.44	2.05397	92.7393							5.03	2.26429	100.797	5.1	2.28624	60.1365		5.03	-0.100578	77.7305	122.388		5.24	1.96307	8.88973	5.31	1.99851	-29.1716		5.03	0.319402	6.96377	139.076
6.38	2.03335	78.7767	6.45	2.05715	94.6606							5.04	2.24083	124.155	5.11	2.29129	49.7597		5.04	0.184259	64.0706	179.491		5.25	1.94002	26.752	5.32	2.00562	-31.9526		5.04	0.207211	7.13384	135.489
6.39	2.03609	75.2414	6.46	2.06107	96.5992							5.05	2.23074	163.166	5.12	2.29663	35.6403		5.05	0.209203	67.2271	2.56573		5.26	1.92964	24.2258	5.35	2.0114	-35.5633		5.05	-0.018106	8.7801	127.609
6.4	2.03981	109.094	6.47	2.06547	97.5323							5.06	2.24851	125.068	5.13	2.30217	18.984		5.06	0.27892	67.6262	6.2656		5.27	1.95003	9.37646	5.36	2.01621	-39.1747		5.06	0.162619	7.6259	134.011
6.41	2.05264	110.832	6.48	2.07039	95.2762							5.07	2.26043	110.381	5.14	2.30697	0.678405		5.07	0.219104	52.5151	178.317		5.28	1.95442	1.38276	5.37	2.02344	-42.7217		5.07	-0.013589	9.6962	127.768
6.42	2.04877	103.983	6.49	2.07326	95.7779							5.08	2.25718	105.237	5.15	2.31287	-17.2822		5.08	0.129766	55.608	170.666		5.29	1.98541	-45.3152	5.38	2.02913	-45.4754		5.08	-0.047491	9.88894	126.523
6.43	2.04403	110.27	6.5	2.07718	95.385							5.09	2.28784	144.049	5.16	2.31877	-29.0757		5.09	0.087662	66.1749	167.662		5.3	2.01505	-53.1396	5.39	2.03384	-45.6023		5.09	0.030035	9.65538	129.366
6.44	2.03854	139.337	6.51	2.0813	94.7169							5.1	2.29543	122.308	5.17	2.32255	-42.9688		5.1	0.038075	58.2611	155.529		5.31	2.01906	-55.932	5.4	2.03668	-45.9567		5.1	0.009856	9.40822	128.626
6.45	2.05822	100.964	6.52	2.08653	91.6972							5.11	2.33498	27.9877	5.18	2.32685	-53.8279		5.11	-0.133972	63.8393	125.687		5.32	2.02205	-39.4759	5.41	2.04126	-44.9035		5.11	-0.03687	9.60096	126.917
6.46	2.06869	80.9181	6.53	2.08975	91.3585							5.12	2.29997	51.3469	5.19	2.32997	-60.6845		5.12	-0.16498	64.6783	122.988		5.35	1.99426	-13.6074	5.42	2.0477	-47.2642		5.12	-0.290609	14.6078	117.507
6.47	2.06604	88.9037	6.54	2.0937	90.1864							5.13	2.29653	-44.4214	5.2	2.33608	-70.8765		5.13	-0.306443	84.9981	111.501		5.36	2.02652	-21.6174	5.43	2.05575	-50.4143		5.13	-0.291522	14.0953	117.537
6.48	2.06311	82.1734	6.55	2.10013	88.0547							5.14	2.31395	-29.96	5.21	2.3422	-71.3518		5.14	-0.25576	78.5151	114.317		5.37	2.02175	-117.412	5.44	2.06156	-52.2455		5.14	-0.120152	11.118	123.823
6.49	2.06954	74.0441	6.56	2.10784	84.2339							5.15	2.32616	-39.418	5.22	2.34756	-74.3209		5.15	-0.203687	78.1817	115.954		5.38	2.03787	-55.2446	5.45	2.06869	-47.765		5.15	-0.18731	12.2041	121.332
6.5	2.0837	67.0168	6.57	2.11572	80.7024							5.16	2.31835	-35.5413	5.23	2.35507	-76.5053		5.16	-0.271993	85.3926	111.854		5.39	2.04579	-51.8757	5.46	2.07295	-46.3444		5.16	-0.305096	13.2155	117.193
6.51	2.07066	98.8707	6.58	2.12261	77.4919							5.17	2.31841	-23.1077	5.24	2.36248	-80.9254		5.17	-0.314885	99.0661	107.539		5.4	2.07275	-54.5809	5.47	2.07417	-45.0334		5.17	-0.296749	12.762	117.521
6.52	2.084	99.484	6.59	2.13101	70.4074							5.18	2.34003	-54.8549	5.25	2.36864	-83.4086		5.18	-0.278157	132.111	97.7017		5.41	2.06962	-32.825	5.48	2.07615	-44.2514		5.18	-0.346994	14.1815	115.718
6.53	2.09225	107.855	6.6	2.13833	67.506							5.19	2.32097	-87.6373	5.26	2.37618	-88.4058		5.19	-0.333805	109.157	104.897		5.42	2.02683	-27.409	5.49	2.07863	-45.6979		5.19	-0.522917	19.1066	109.818
6.54	2.10211	89.2389	6.61	2.14446	63.2736							5.2	2.31379	-86.6773	5.27	2.38376	-89.2911		5.2	-0.329695	112.987	103.865		5.43	2.00179	-29.9446	5.5	2.08647	-46.6621		5.2	-0.506142	20.1565	110.078
6.55	2.1135	75.252	6.62	2.14969	59.1779							5.21	2.32055	-149.516	5.28	2.39075	-86.991		5.21	-0.320691	119.687	101.999		5.44	2.05839	-43.8282	5.51	2.09455	-47.3014		5.21	-0.464261	17.3787	111.715
6.56	2.09568	118.358	6.63	2.1551	55.1418							5.22	2.34899	-159.027	5.29	2.39814	-82.9804		5.22	-0.238314	143.456	93.0563		5.45	2.03986	-39.9234	5.52	2.10094	-46.7723		5.22	-0.378087	14.3946	114.718
6.57	2.10764	98.0894	6.64	2.1622	47.2728							5.23	2.34559	-71.6658	5.3	2.40405	-79.1843		5.23	-0.085346	179.202	73.7258		5.46	2.05601	-47.2179	5.53	2.10795	-45.9201		5.23	-0.324274	13.6577	116.514
6.58	2.10575	100.248	6.65	2.16846	41.0171							5.24	2.34455	-64.347	5.31	2.41041	-79.2874		5.24	-0.05608	203.901	68.9351		5.47	2.05758	-58.4558	5.54	2.11368	-44.3488		5.24	-0.281516	12.5987	118.044
6.59	2.11713	94.0411	6.66	2.1752	34.195							5.25	2.35989	-40.5783	5.32	2.41747	-79.1951		5.25	-0.010222	197.592	65.3565		5.48	2.08788	-40.1341	5.55	2.1191	-42.5123		5.25	-0.058624	9.48078	126.126
6.6	2.10647	95.8835	6.67	2.18128	28.0273							5.26	2.38178	-74.8613	5.33	2.42424	-81.1148		5.26	0.00316	206.132	64.0208		5.49	2.11866	-74.8868	5.56	2.12221	-40.2222		5.26	0.028853	8.32205	129.307
6.61	2.12797	63.3368	6.68	2.18746	20.734							5.27	2.39168	-101.534	5.34	2.42918	-77.9137		5.27	0.004489	208.234	63.8817		5.5	2.11493	-60.859	5.57	2.12372	-36.3712		5.27	-0.058585	10.1837	126.11
6.62	2.16238	56.9291	6.69	2.19202	15.9489							5.28	2.38828	-51.5513	5.35	2.43334	-73.2398		5.28	-0.011442	200.511	65.3759		5.51	2.11374	-49.0855	5.58	2.12586	-33.5209		5.28	-0.232928	13.0363	119.653
6.63	2.17881	24.8602	6.7	2.19403	12.101							5.29	2.39444	-74.4958	5.36	2.43789	-74.536		5.29	-0.003425	201.086	64.6703		5.52	2.1286	-50.2052	5.59	2.12671	-31.959		5.29	-0.292933	13.5397	117.556
6.64	2.18773	21.0719	6.71	2.19688	11.8442							5.3	2.4388	-72.1848	5.38	2.4429	-75.1724		5.3	0.034024	225.145	61.6113		5.53	2.10174	-33.9343	5.6	2.12677	-33.337		5.3	-0.434562	15.5035	112.867
6.65	2.18704	18.8603	6.72	2.19924	9.85108							5.31	2.42951	-101.843	5.39	2.44471	-72.2119		5.31	0.047412	222.073	60.633		5.54	2.06416	-32.211	5.61	2.13062	-35.2986		5.31	-0.336874	13.7257	116.101
6.66	2.19674	-7.39795	6.73	2.20161	9.09239							5.32	2.41071	-60.3543	5.4	2.44663	-67.9961		5.32	-0.029265	212.91	66.413		5.55	2.10239	-42.8505	5.62	2.13793	-37.0484		5.32	-0.387932	14.3742	114.421
6.67	2.19369	55.9635	6.74	2.20389	10.3407							5.33	2.45324	-129.813	5.41	2.45155	-68.0158		5.33	0.008164	221.987	63.4488		5.56	2.10685	-54.5234	5.63	2.1424	-37.0339		5.33	0.383899	6.21321	140.909
6.68	2.18425	44.3694	6.75	2.20731	6.97709							5.34	2.43466	-100.918	5.42	2.45325	-62.4856		5.34	0.014218	231.3	62.9689		5.57	2.14448	-41.8715	5.64	2.14742	-36.8473		5.34	0.331347	6.22001	139.358
6.69	2.18058	27.8039	6.76	2.21098	4.96857							5.35	2.41863	-52.1754	5.43	2.45523	-57.5615		5.35	-0.0005	221.148	64.0814		5.58	2.12301	-39.534	5.65	2.14988	-37.8039		5.35	-0.022039	10.1973	127.453
6.7	2.19469	14.7096	6.77	2.21395	4.45568							5.36	2.43134	-89.3569	5.44	2.45944	-54.5066		5.36	-0.010261	234.404	64.5476		5.59	2.15419	-35.8919	5.66	2.15469	-39.4686		5.36	0.034138	8.89348	129.505
6.71	2.20218	0.323242	6.78	2.21662	5.43335							5.38	2.43769	-102.085	5.45	2.46357	-51.1497		5.37	-0.007385	237.284	64.3195		5.6	2.14496	-27.1409	5.67	2.1568	-39.7141		5.37	-0.276044	11.1316	118.385
6.72	2.20145	4.25408	6.79	2.21926	7.69418							5.39	2.44094	-73.2129	5.46	2.46755	-46.1315		5.38	-0.011363	230.642	64.6833		5.61	2.14209	-23.6483	5.69	2.1603	-39.5795		5.38	-0.265667	10.6531	118.779
6.73	2.20683	-2.0832	6.8	2.22077	10.5818							5.4	2.45038	-62.9631	5.47	2.47175	-42.1406		5.39	-0.009923	235.776	64.5041		5.62	2.13884	-30.9085	5.7	2.16451	-40.2448		5.39	-0.319603	11.5443	116.924
6.74	2.20835	1.52449	6.81	2.22473	10.9766							5.41	2.4615	-69.3725	5.48	2.47548	-40.7236		5.4	-0.004906	224.046	64.3518		5.63	2.13444	-5.78252	5.71	2.16891	-43.9865		5.4	-0.130123	9.34246	123.557
6.75	2.19924	-13.5156	6.82	2.22844	10.9576							5.42	2.45592	-26.8449	5.49	2.4798	-40.3555		5.41	0.027823	217.547	62.0243		5.64	2.14143	-17.121	5.72	2.174	-48.665		5.41	-0.108293	9.57148	124.326
6.76	2.19634	-8.44003	6.83	2.2322	12.4645							5.43	2.45398	-31.4249	5.5	2.48376	-41.6084		5.42	-0.003774	183.699	65.1791		5.65	2.14694	-18.1053	5.73	2.17908	-49.5183		5.42	0.151765	7.24495	133.615
6.77	2.19249	-0.788348	6.84	2.23707	13.4504							5.44	2.45656	-70.9949	5.51	2.48701	-41.646		5.43	-0.013695	184.411	66.1708		5.66	2.12647	-25.6568	5.74	2.18394	-48.775		5.43	-0.172687	10.5851	121.972
6.78	2.22154	21.0082	6.85	2.24174	12.0511							5.45	2.46969	-84.0425	5.52	2.49025	-37.4744		5.44	-0.009109	183.397	65.7425		5.67	2.12962	-70.8755	5.75	2.19002	-48.0049		5.44	-0.148077	10.8436	122.83
6.79	2.22317	-8.82538	6.86	2.24414	10.2165							5.46	2.46582	-27.7771	5.53	2.49343	-34.1561		5.45	-0.009525	171.826	66.3263		5.69	2.15949	-63.3575	5.76	2.19569	-44.9014		5.45	-0.352267	15.5012	115.371
6.8	2.2226	7.47992	6.87	2.24586	9.76574							5.47	2.45831	-38.6061	5.54	2.49656	-35.9255		5.46	0.04143	170.343	60.1042		5.7	2.1737	-58.4592	5.77	2.19941	-43.4432		5.46	-0.401611	17.0295	113.609
6.81	2.23095	11.3269	6.88	2.24919	5.81015							5.48	2.48458	-60.6498	5.55	2.49923	-35.639		5.47	0.011013	197.919	63.4576		5.71	2.16955	-42.6327	5.78	2.20308	-42.1042		5.47	-0.546065	21.9592	108.694
6.82	2.24492	5.50919	6.89	2.25185	3.56484							5.49	2.47879	-46.8596	5.56	2.50036	-35.7593		5.48	0.010626	186.143	63.6444		5.72	2.18203	-51.7238	5.79	2.2074	-41.3913		5.48	-0.48764	17.4105	111.06
6.83	2.23939	14.2416	6.9	2.25406	0.98329							5.5	2.46435	-27.0561	5.57	2.50362	-35.1925		5.49	0.052051	172.179	58.8873		5.73	2.18138	-56.2202	5.8	2.21151	-40.0297		5.49	-0.131414	8.30164	123.566
6.84	2.22513	20.1106	6.91	2.25642	-1.54857							5.51	2.48173	-6.35228	5.58	2.50787	-33.9901		5.5	0.076567	179.923	56.6029		5.74	2.19519	-64.5054	5.81	2.21566	-38.5871		5.5	-0.264214	11.0635	118.785
6.85	2.23473	29.3746	6.92	2.2602	-4.55606							5.52	2.49332	-39.0039	5.59	2.51037	-33.2334		5.51	0.066559	150.422	55.022		5.75	2.18583	-39.5739	5.82	2.21828	-33.6693		5.51	-0.357812	13.4105	115.482
6.86	2.24184	34.2357	6.93	2.26324	-6.84133							5.53	2.49742	-26.812	5.6	2.51316	-32.8704		5.52	0.156301	152.35	43.4795		5.76	2.19755	-25.1221	5.83	2.2213	-30.5159		5.52	-0.445217	16.5942	112.386
6.87	2.22397	47.5683	6.94	2.26677	-10.3058							5.54	2.50386	-13.3495	5.61	2.51474	-30.4007		5.53	0.144463	144.145	42.4136		5.77	2.20512	-33.6277	5.84	2.22409	-30.2337		5.53	-0.414033	16.9184	113.251
6.88	2.26624	3.83861	6.95	2.27105	-14.8775							5.55	2.5064	-41.7073	5.62	2.51413	-28.682		5.54	0.067849	145.322	54.0138		5.78	2.20494	-87.0338	5.85	2.22685	-29.1902		5.54	-0.370128	16.0703	114.726
6.89	2.26404	1.23929	6.96	2.2728	-14.7671							5.56	2.52621	-63.8515	5.63	2.5154	-23.2283		5.55	0.057802	152.066	56.6385		5.79	2.21083	-75.9597	5.86	2.23034	-25.8458		5.55	-0.308013	13.7824	117.028
6.9	2.25565	9.08827	6.97	2.27496	-14.0252							5.57	2.51538	-45.6392	5.64	2.51656	-16.7807		5.56	0.040445	140.964	58.7116		5.8	2.2176	-29.9209	5.87	2.23358	-24.0834		5.56	-0.455594	18.3016	111.808
6.91	2.26939	6.34795	6.98	2.27583	-13.2462							5.58	2.50272	-31.9889	5.65	2.51756	-9.67731		5.57	0.022238	145.232	62.5479		5.81	2.21979	-6.95598	5.88	2.23627	-19.6743		5.57	-0.334536	12.7642	116.299
6.92	2.26248	-21.7772	6.99	2.27604	-11.3703							5.59	2.50512	-8.42062	5.66	2.5195	-3.10768		5.58	0.029239	146.597	61.2324		5.82	2.21774	-14.1058	5.89	2.23903	-15.4124		5.58	-0.406345	15.118	113.756
6.93	2.25763	-6.51047	7	2.27575	-7.9942							5.6	2.51737	-34.2679	5.67	2.52155	3.94854		5.59	0.047053	134.132	56.3665		5.83	2.21458	-24.3219	5.9	2.24202	-12.2154		5.59	-0.412194	14.1883	113.721
6.94	2.24895	-15.5873	7.01	2.27759	-6.75578							5.61	2.51291	-54.3177	5.68	2.52428	7.96758		5.6	0.112491	120.69	36.1176		5.84	2.2153	-41.4853	5.91	2.24508	-8.09536		5.6	-0.555008	20.7597	108.69
6.95	2.27251	-51.8538	7.02	2.27988	-4.21891							5.62	2.49833	-34.3085	5.69	2.52798	12.0737		5.61	0.090609	123.81	42.0714		5.85	2.22871	-38.3745	5.92	2.24833	-2.47117		5.61	-0.565915	22.932	108.006
6.96	2.27091	-22.3528	7.03	2.28105	0.518257							5.63	2.50146	-62.4553	5.7	2.53259	13.994		5.62	0.167381	93.8461	13.6249		5.86	2.23449	-31.9383	5.93	2.25212	2.86983		5.62	-0.58457	23.0885	107.516
6.97	2.27807	-33.2141	7.04	2.2819	3.73814							5.64	2.52766	-38.3573	5.71	2.53728	17.695		5.63	0.192601	96.0978	15.4085		5.87	2.24362	-31.2999	5.94	2.25538	7.36208		5.63	-0.641864	25.2245	105.757
6.98	2.27473	-23.7362	7.05	2.28343	5.41109							5.65	2.52818	-9.01931	5.72	2.54068	18.3287		5.64	0.169048	102.74	19.3361		5.88	2.24356	-34.5811	5.95	2.25905	11.9907		5.64	-0.497206	19.8073	110.383
6.99	2.28184	-25.0018	7.06	2.28517	7.61586							5.66	2.51925	4.99864	5.73	2.54361	20.1268		5.65	0.178499	98.5831	16.721		5.89	2.23453	9.26169	5.96	2.26339	14.9056		5.65	-0.529206	22.3289	109.063
7	2.28038	-4.90452	7.07	2.28619	11.5122							5.67	2.53514	-33.5595	5.74	2.54769	22.6719		5.66	0.212785	95.1454	15.1503		5.9	2.2312	7.72593	5.97	2.26825	17.8946		5.66	-0.480798	21.3039	110.571
7.01	2.2947	-17.7313	7.08	2.28848	10.7369							5.68	2.52115	10.2331	5.75	2.55123	26.9689		5.67	0.247388	110.499	21.8473		5.91	2.23927	-20.8876	5.98	2.27276	21.2943		5.67	-0.509976	21.7302	109.688
7.02	2.28827	-21.0074	7.09	2.28979	11.9715							5.69	2.49461	12.4321	5.76	2.55494	30.4173		5.68	0.389537	100.86	17.6769		5.92	2.24659	-17.9753	5.99	2.27654	27.4468		5.68	-0.541755	22.7325	108.659
7.03	2.29246	5.49442	7.1	2.29146	13.0382							5.7	2.52541	40.0978	5.77	2.5608	33.9188		5.69	0.412718	107.018	19.133		5.93	2.25723	-36.8691	6	2.28014	31.4055		5.69	-0.542815	22.7257	108.633
7.04	2.29639	12.3687	7.11	2.29371	8.57628							5.71	2.54365	32.8625	5.78	2.56391	38.2729		5.7	0.360471	101.431	17.8612		5.94	2.25946	-49.5228	6.01	2.28302	36.8987		5.7	-0.576802	22.7075	107.779
7.05	2.26875	20.7735	7.12	2.29529	4.41165							5.72	2.53038	60.9112	5.79	2.56659	43.3129		5.71	0.25437	101.833	18.2471		5.95	2.25802	36.2156	6.02	2.2859	42.9628		5.71	-0.607466	26.5148	106.284
7.06	2.27258	34.486	7.13	2.2989	1.53327							5.73	2.53186	66.5557	5.8	2.57079	47.3471		5.72	0.246453	104.542	19.4082		5.96	2.26122	56.9723	6.03	2.28884	42.1345		5.72	-0.658746	28.4128	104.731
7.07	2.25802	28.864	7.14	2.30335	-2.34222							5.74	2.53588	97.4226	5.81	2.57504	52.321		5.73	0.294009	99.7259	17.3931		5.97	2.26256	33.8487	6.04	2.29213	41.6182		5.73	-0.671979	29.9184	104.128
7.08	2.28535	12.0658	7.15	2.30922	-6.54269							5.75	2.55832	26.0178	5.82	2.57972	55.4073		5.74	0.320853	107.828	19.9262		5.98	2.26042	37.4794	6.05	2.29464	41.9488		5.74	-0.644198	29.0227	104.921
7.09	2.28324	22.4658	7.16	2.31213	-8.13053							5.76	2.56845	7.27375	5.83	2.58337	62.4348		5.75	0.355746	103.588	18.4732		5.99	2.26408	42.8775	6.06	2.29772	41.3322		5.75	-0.583584	22.6962	107.615
7.1	2.29006	19.2036	7.17	2.31579	-10.725							5.77	2.5675	-5.50427	5.84	2.58788	70.5117		5.76	0.358821	101.234	17.8087		6	2.28556	41.7404	6.07	2.30107	41.0031		5.76	-0.60699	25.5942	106.483
7.11	2.28357	25.9455	7.18	2.31866	-12.5119							5.78	2.57176	-6.93919	5.85	2.59227	77.8206		5.77	0.374127	99.8257	17.4151		6.01	2.28345	35.4455	6.08	2.3046	41.6558		5.77	-0.720137	32.7007	102.549
7.12	2.3011	-8.11992	7.19	2.32038	-13.3466							5.79	2.57857	-28.8524	5.86	2.598	87.0077		5.78	0.357326	102.311	18.1116		6.02	2.29856	38.1291	6.09	2.30617	43.1127		5.78	-0.70017	33.1701	102.839
7.13	2.30075	9.33542	7.2	2.32275	-12.9391							5.8	2.57228	17.9517	5.87	2.60411	97.4044		5.79	0.295594	101.27	17.9222		6.03	2.30872	9.14324	6.1	2.30635	45.4227		5.79	-0.718823	34.8867	102.089
7.14	2.29724	33.443	7.21	2.32513	-17.1524							5.81	2.58043	43.1762	5.88	2.61119	97.8284		5.8	0.237873	103.08	18.8556		6.04	2.30749	54.0966	6.11	2.30633	48.9283		5.8	-0.70199	32.9162	102.858
7.15	2.31473	-16.5332	7.22	2.32836	-23.6447							5.82	2.58825	30.8956	5.89	2.61788	101.778		5.81	0.208675	107.179	21.1325		6.05	2.29872	58.7207	6.12	2.30728	49.4961		5.81	-0.70729	33.2177	102.686
7.16	2.31427	0.787106	7.23	2.33095	-28.6211							5.83	2.57674	61.959	5.9	2.6234	106.925		5.82	0.262325	102.703	18.5576		6.06	2.29604	71.4	6.13	2.30846	49.36		5.82	-0.598917	26.5942	106.471
7.17	2.31331	-5.00692	7.24	2.33355	-35.26							5.84	2.58247	64.9536	5.91	2.63105	105.886		5.83	0.300973	98.6693	17.0374		6.07	2.30061	41.4053	6.14	2.3101	48.9319		5.83	-0.575977	24.7597	107.398
7.18	2.32625	-61.4342	7.25	2.33611	-40.4986							5.85	2.57204	105.41	5.92	2.63845	103.521		5.84	0.339172	103.776	18.5863		6.08	2.30048	45.5289	6.15	2.3116	51.0024		5.84	-0.661863	29.6939	104.392
7.19	2.32007	-50.1008	7.26	2.33757	-42.3897							5.86	2.58398	108.463	5.93	2.64829	100.635		5.85	0.356477	95.1568	16.1099		6.09	2.30261	41.4386	6.16	2.31479	51.634		5.85	-0.71982	36.0953	101.796
7.2	2.32289	-22.4022	7.27	2.34069	-46.6719							5.87	2.59333	121.424	5.94	2.65487	89.6108		5.86	0.405635	88.2089	14.584		6.1	2.30211	23.7908	6.17	2.31868	53.1308		5.86	-0.727981	36.6781	101.507
7.21	2.33938	-23.6463	7.28	2.34365	-51.8039							5.88	2.59561	141.164	5.95	2.65987	72.3023		5.87	0.41034	93.7736	15.9525		6.11	2.31056	49.2282	6.18	2.32221	57.3134		5.87	-0.812367	48.6781	97.2203
7.22	2.34606	-34.1429	7.29	2.34408	-55.6918							5.89	2.6061	143.717	5.96	2.66681	57.6458		5.88	0.413351	87.9776	14.5839		6.12	2.30017	38.8077	6.2	2.32616	57.815		5.88	-0.806278	47.7098	97.5497
7.23	2.32895	-11.7518	7.3	2.34329	-57.1178							5.9	2.61307	131.431	5.97	2.67327	42.5408		5.89	0.288059	86.4198	12.7433		6.13	2.3066	28.2303	6.21	2.32912	58.2809		5.89	-0.777688	42.6554	99.2279
7.24	2.33816	-16.4519	7.31	2.34233	-56.3017							5.91	2.63615	128.427	5.98	2.67935	30.4028		5.9	0.256768	85.3382	11.7192		6.14	2.31431	37.941	6.22	2.33212	61.2244		5.9	-0.748683	34.2676	101.665
7.25	2.33318	-7.59851	7.32	2.33966	-51.8082							5.92	2.63326	104.129	5.99	2.68544	18.7313		5.91	0.22184	78.413	7.76033		6.15	2.33863	51.5312	6.23	2.33612	63.7646		5.91	-0.759127	38.22	100.586
7.26	2.30932	13.4248										5.93	2.65777	130.868	6	2.69229	5.43722		5.92	-0.069417	80.1863	124.601		6.16	2.307	57.2982	6.24	2.33847	65.8048		5.92	-0.727908	33.7347	102.171
7.27	2.3367	-2.00785										5.94	2.67013	127.099	6.01	2.69688	-10.5248		5.93	0.238813	55.9482	0.643324		6.17	2.30117	72.7798	6.25	2.34497	67.7078		5.93	-0.811739	45.3357	98.046
7.28	2.33648	-53.8645										5.95	2.67846	24.311	6.02	2.70155	-26.0246		5.94	0.280019	51.2135	1.57843		6.18	2.3085	61.7265	6.26	2.35305	68.759		5.94	-0.814975	43.1384	98.5189
7.29	2.3457	-63.9417										5.96	2.68082	102.422	6.03	2.70612	-35.3426		5.95	0.136081	51.5944	170.262		6.2	2.32169	62.6145	6.27	2.35704	71.6725		5.95	-0.774486	38.6713	100.215
7.3	2.35348	-91.1792										5.97	2.67102	108.1	6.04	2.71198	-52.5238		5.96	0.166655	52.4425	173.867		6.21	2.31643	56.6795	6.28	2.36242	74.3509		5.96	-0.750921	35.3039	101.394
7.31	2.35325	-98.7952										5.98	2.69157	46.3678	6.05	2.71793	-69.5904		5.97	0.162104	61.1749	176.331		6.22	2.32064	64.9773	6.29	2.37349	76.4898		5.97	-0.682198	30.1384	103.866
7.32	2.35183	-83.5872										5.99	2.69339	29.4762	6.06	2.72309	-82.7365		5.98	0.08703	61.0275	165.819		6.23	2.32309	72.4631	6.3	2.38151	76.6753		5.98	-0.691708	28.1406	104.091
7.33	2.34803	-89.8005										6	2.71965	62.1257	6.07	2.72795	-95.6885		5.99	0.041905	63.8665	156.939		6.24	2.34832	55.0039	6.31	2.39029	77.8027		5.99	-0.75544	35.6781	101.228
7.34	2.36695	-114.333										6.01	2.68278	-56.8988	6.08	2.73021	-109.957		6	0.007722	65.2679	148.458		6.25	2.36104	63.8892	6.32	2.40454	78.5464		6	-0.846012	50.3016	96.3489
7.35	2.36726	-99.3834										6.02	2.6682	-138.203	6.09	2.73629	-115.813		6.01	-0.153238	78.1727	118.207		6.26	2.35507	86.5303	6.33	2.41792	80.3488		6.01	-0.840276	50.7665	96.3113
7.36	2.34583	-81.9639										6.03	2.69981	-78.6834	6.1	2.74388	-117.581		6.02	-0.157773	65.2611	123.273		6.27	2.36968	56.7532	6.34	2.43001	78.8596		6.02	-0.821563	68.5964	91.7578
7.4	2.3342	-55.5327										6.04	2.70299	-82.8592	6.11	2.75017	-125.283		6.03	-0.180148	77.0434	117.344		6.28	2.34463	45.7959	6.35	2.44353	78.8438		6.03	-0.814398	69.4672	91.5756
7.44	2.31461	0.489716										6.05	2.70428	-50.6382	6.12	2.75759	-130.023		6.04	-0.221772	87.184	112.091		6.29	2.35161	72.3832	6.36	2.46151	79.7128		6.04	-0.806253	69.5193	91.6396
7.45	2.29808	50.9504										6.06	2.7274	-46.6462	6.13	2.76509	-135.909		6.05	-0.234705	102.524	106.339		6.3	2.37437	76.0438	6.37	2.47961	78.24		6.05	-0.822389	54.5397	95.5942
												6.07	2.73605	-95.2826	6.14	2.7711	-143.528		6.06	-0.228596	116.433	101.248		6.31	2.37381	82.1342	6.38	2.49835	77.6942		6.06	-0.753205	38.4422	100.639
												6.08	2.72669	-108.563	6.15	2.77635	-146.224		6.07	-0.220795	114.662	101.707		6.32	2.40449	85.8427	6.44	2.51049	75.5856		6.07	-0.789683	45.4332	98.3632
												6.09	2.74021	-105.397	6.16	2.78126	-147.467		6.08	-0.249833	109.041	104.18		6.33	2.42235	88.5482	6.53	2.51866	73.1901		6.08	-0.627838	25.8459	105.948
												6.1	2.74701	-115.46	6.17	2.78566	-148.161		6.09	-0.24235	116.955	101.381		6.34	2.36837	105.428	6.54	2.53323	71.3431		6.09	-0.613768	25.4445	106.354
												6.11	2.76869	-155.296	6.18	2.7891	-148.652		6.1	-0.163844	155.168	85.3446		6.35	2.40246	102.79	6.55	2.55214	69.0411		6.1	-0.58897	22.4309	107.536
												6.12	2.76026	-147.899	6.19	2.79323	-149.315		6.11	-0.098949	167.88	76.7575		6.36	2.4825	88.7639	6.58	2.56793	66.0683		6.11	-0.64734	26.3493	105.408
												6.13	2.76899	-150.824	6.2	2.79723	-149.21		6.12	-0.08252	177.261	73.7086		6.37	2.44085	67.7598	6.59	2.5785	60.6092		6.12	-0.535359	21.0726	109.136
												6.14	2.76617	-164.804	6.21	2.80069	-145.898		6.13	-0.088485	172.102	75.0237		6.38	2.45485	89.3744	6.61	2.59245	56.5834		6.13	-0.497177	20.0046	110.349
												6.15	2.75356	-151.903	6.22	2.80487	-142.971		6.14	-0.080538	183.257	72.7885		6.44	2.56198	66.1583	6.62	2.6056	52.3967		6.14	-0.548642	22.0545	108.61
												6.16	2.77411	-144.734	6.23	2.81014	-141.012		6.15	-0.16777	152.821	86.259		6.53	2.56182	90.9257	6.63	2.61527	51.5546		6.15	-0.512327	21.7234	109.626
												6.17	2.78202	-164.734	6.24	2.81418	-140.744		6.16	-0.076698	173.746	73.6038		6.54	2.53645	64.193	6.64	2.62224	48.9659		6.16	-0.387868	16.8028	114.065
												6.18	2.79415	-194.209	6.25	2.81813	-139.715		6.17	-0.129622	164.699	80.2611		6.55	2.57249	56.5159	6.65	2.63095	47.2635		6.17	-0.433555	18.7665	112.373
												6.19	2.81433	-153.962	6.26	2.82153	-135.49		6.18	-0.135277	168.508	79.9824		6.58	2.6142	58.8302	6.67	2.63893	43.1173		6.18	-0.528227	21.2155	109.296
												6.2	2.81672	-138.919	6.27	2.82381	-133.481		6.19	-0.191317	144.905	90.1158		6.59	2.62315	50.2913	6.75	2.64423	37.6906		6.19	-0.545315	22.0726	108.692
												6.21	2.81761	-160.93	6.28	2.82646	-133.175		6.2	-0.113459	170.873	77.6109		6.61	2.65546	67.8564	6.76	2.64871	33.4137		6.2	-0.540885	21.1089	108.986
												6.22	2.8147	-135.725	6.29	2.82892	-131.051		6.21	-0.075245	185.901	72.0178		6.62	2.55589	50.5061	6.77	2.65259	28.0416		6.21	-0.45873	19.3629	111.539
												6.23	2.80037	-127.204	6.3	2.83239	-131.391		6.22	-0.07534	185.395	72.0791		6.63	2.5271	49.9107	6.8	2.66235	22.3364		6.22	-0.451591	20.0205	111.632
												6.24	2.80627	-115.818	6.31	2.83717	-133.982		6.23	-0.040312	200.801	67.8203		6.64	2.64085	60.8422	6.81	2.67414	14.5727		6.23	-0.457513	18.9683	111.641
												6.25	2.79863	-122.816	6.32	2.84241	-135.731		6.24	-0.015442	210.542	65.4198		6.65	2.6521	70.8987	6.82	2.6793	7.62107		6.24	-0.629959	26.1656	105.835
												6.26	2.83056	-165.24	6.33	2.84738	-133.669		6.25	0.0227	218.193	62.406		6.67	2.63923	58.1972	6.88	2.68034	1.12078		6.25	-0.614073	24.83	106.47
												6.27	2.82027	-146.333	6.34	2.85168	-128.628		6.26	0.008535	228.812	63.3668		6.75	2.64116	6.87866	6.89	2.68533	-4.95041		6.26	-0.549799	18.6962	109.198
												6.28	2.82083	-101.14	6.35	2.85608	-123.598		6.27	0.012302	228.247	63.1139		6.76	2.65009	7.37274	6.9	2.68978	-8.19032		6.27	-0.563505	20.3742	108.548
												6.29	2.82892	-120.901	6.36	2.86091	-123.05		6.28	0.050946	232.127	60.5312		6.77	2.65204	26.5729	6.91	2.69462	-11.731		6.28	-0.490324	19.0772	110.7
												6.3	2.83264	-122.517	6.37	2.86519	-121.782		6.29	0.010172	218.52	63.3319		6.8	2.7071	53.5276	6.93	2.69882	-18.3505		6.29	-0.528325	18.7007	109.749
												6.31	2.83474	-140.718	6.38	2.86882	-119.987		6.3	0.004417	219.356	63.747		6.81	2.66627	52.0957	6.94	2.70007	-25.836		6.3	-0.488975	19.4173	110.678
												6.32	2.84116	-149.3	6.39	2.87157	-114.865		6.31	0.007528	220.268	63.5104		6.82	2.66709	38.6567	6.95	2.7045	-31.6327		6.31	-0.480798	18.1157	111.129
												6.33	2.84518	-130.829	6.4	2.87505	-107.509		6.32	-0.012712	219.896	64.9866		6.88	2.69222	-5.67691	6.96	2.70822	-36.8778		6.32	-0.418648	17.279	113.057
												6.34	2.84857	-123.828	6.41	2.87886	-102.312		6.33	-0.004033	221.955	64.323		6.89	2.69376	-22.571	6.97	2.70904	-38.0556		6.33	-0.462546	19.0953	111.475
												6.35	2.8564	-134.332	6.42	2.88345	-100.291		6.34	-0.002321	219.547	64.2372		6.9	2.69027	-13.8619	6.98	2.7111	-39.7267		6.34	-0.495757	17.5828	110.809
												6.36	2.8545	-129.06	6.43	2.88734	-97.0137		6.35	-0.018233	219.47	65.3969		6.91	2.71371	-12.7248	6.99	2.71309	-42.4416		6.35	-0.303458	13.7053	117.188
												6.37	2.86678	-140.833	6.44	2.89082	-95.1571		6.36	-0.017696	221.395	65.311		6.93	2.70223	-35.0728	7	2.71367	-47.0486		6.36	-0.091294	11.3289	124.87
												6.38	2.87211	-166.065	6.45	2.89339	-88.9437		6.37	0.000482	222.168	63.997		6.94	2.70393	-66.5445	7.01	2.71551	-48.3467		6.37	0.059801	9.02046	130.438
												6.39	2.88493	-142.05	6.46	2.89653	-80.1158		6.38	-0.017838	221.796	65.3115		6.95	2.71825	-43.4322	7.02	2.71663	-47.1331		6.38	0.135765	8.34926	133.121
												6.4	2.87308	-91.8959	6.47	2.89828	-68.4407		6.39	0.006908	220.012	63.558		6.96	2.6677	-26.6057	7.03	2.71733	-47.8919		6.44	0.226199	8.29937	136.218
												6.41	2.89517	-89.6205	6.48	2.90106	-60.7845		6.4	0.014442	222.839	62.9938		6.97	2.7141	-32.8705	7.04	2.72292	-48.8231		6.53	0.279246	6.60096	137.786
												6.42	2.88617	-70.8772	6.49	2.90306	-52.7807		6.41	0.032413	216.189	61.6742		6.98	2.70788	-41.7201	7.05	2.72537	-49.3969		6.54	-0.16625	10.313	122.218
												6.43	2.89326	-92.9256	6.5	2.90604	-45.2385		6.42	0.033307	219.987	61.631		6.99	2.72281	-45.7372	7.06	2.72761	-52.5896		6.55	-0.07866	10.1792	125.375
												6.44	2.89315	-101.878	6.51	2.90846	-33.9395		6.43	0.025217	210.531	62.2088		7	2.71498	-72.7191	7.07	2.7291	-55.9181		6.58	0.371598	6.07715	140.536
												6.45	2.88716	-95.5951	6.52	2.91102	-22.2995		6.44	0.033574	206.622	61.5164		7.01	2.72585	-58.7551	7.08	2.73319	-54.0075		6.59	0.33841	7.09529	139.67
												6.46	2.87587	-63.8813	6.53	2.91396	-10.7967		6.45	0.016795	209.309	62.8819		7.02	2.73269	-34.8553	7.09	2.73596	-52.9311		6.61	0.538001	5.90028	144.973
												6.47	2.89338	-38.9641	6.54	2.91863	-3.99223		6.46	0.015522	209.674	62.9819		7.03	2.72296	-40.0199	7.1	2.7386	-54.742		6.62	0.138024	9.03407	133.238
												6.48	2.90236	-52.8758	6.55	2.92047	2.82891		6.47	0.039847	210.796	61.0532		7.04	2.70439	-23.3439	7.11	2.74085	-55.0403		6.63	0.173651	7.75516	134.398
												6.49	2.9174	-93.5071	6.56	2.92204	12.2585		6.48	0.042982	207.032	60.7512		7.05	2.72466	-47.6376	7.12	2.7438	-55.8381		6.64	0.363138	6.73702	140.367
												6.5	2.91475	-85.1752	6.57	2.92362	24.4322		6.49	0.035085	215.433	61.467		7.06	2.72018	-54.5856	7.13	2.74543	-54.865		6.65	0.512852	6.15425	144.385
												6.51	2.90671	-101.211	6.58	2.92506	34.0292		6.5	0.021732	224.569	62.4724		7.07	2.72238	-81.8294	7.14	2.7465	-53.1871		6.67	0.458194	6.02726	142.948
												6.52	2.90536	-47.6329	6.59	2.92675	46.4832		6.51	0.004283	220.379	63.7451		7.08	2.7299	-54.544	7.15	2.74968	-48.8832		6.75	0.151795	7.43769	133.627
												6.53	2.91925	-33.6463	6.6	2.928	58.3532		6.52	0.028527	220.842	61.9828		7.09	2.72073	-48.3409	7.16	2.75213	-44.9099		6.76	0.021391	8.7869	129.042
												6.54	2.91108	33.076	6.61	2.92817	74.1274		6.53	0.038442	210.894	61.1652		7.1	2.72879	-54.8138	7.17	2.75546	-42.0655		6.77	0.251879	6.49892	136.902
												6.55	2.91481	22.9475	6.62	2.92934	82.572		6.54	0.0416	207.912	60.8762		7.11	2.7515	-40.5745	7.18	2.75821	-39.044		6.8	0.317557	5.86173	138.9
												6.56	2.92516	30.436	6.63	2.93195	90.3614		6.55	0.025078	209.984	62.2191		7.12	2.75087	-41.4776	7.19	2.75952	-35.7188		6.81	0.172915	6.97511	134.321
												6.57	2.93095	42.2564	6.64	2.93394	97.8448		6.56	0.062035	188.111	58.5321		7.13	2.74138	-89.6101	7.2	2.76166	-33.9969		6.82	0.226031	6.68032	136.076
												6.58	2.92955	76.5582	6.65	2.93487	104.765		6.57	0.062282	168.69	57.4396		7.14	2.74529	-95.6641	7.21	2.76488	-29.636		6.88	0.342564	5.53974	139.618
												6.59	2.93143	72.7226	6.66	2.93651	107.842		6.58	0.052558	174.574	58.939		7.15	2.77629	-44.061	7.22	2.76808	-25.8629		6.89	0.13191	7.71661	132.952
												6.6	2.93133	76.9462	6.67	2.9383	113.279		6.59	0.074151	164.225	55.5613		7.16	2.7674	-42.6081	7.23	2.76979	-24.4367		6.9	0.119261	7.94563	132.521
												6.61	2.94589	38.1864	6.68	2.93991	120.546		6.6	0.154511	146.792	42.1061		7.17	2.7723	-62.0196	7.24	2.7734	-21.7191		6.91	0.229022	7.33566	136.229
												6.62	2.92102	63.353	6.69	2.94201	124.919		6.61	0.218564	128.941	30.3873		7.18	2.75671	-44.4939	7.25	2.7765	-16.0286		6.93	-0.235573	14.2087	119.444
												6.63	2.92582	88.5674	6.7	2.94498	132.504		6.62	0.295638	115.384	22.6972		7.19	2.74862	-35.3112	7.26	2.77949	-12.4518		6.94	-0.202076	14.0953	120.646
												6.64	2.9412	89.0992	6.71	2.94887	134.11		6.63	0.259273	119.821	25.1474		7.2	2.74906	-33.0407	7.27	2.78314	-11.367		6.95	-0.293394	15.1724	117.345
												6.65	2.93633	58.7793	6.72	2.95137	135.676		6.64	0.28491	118.263	23.8926		7.21	2.73628	-29.4173	7.28	2.7869	-12.1483		6.96	-0.339823	15.8753	115.719
												6.66	2.93203	85.5991	6.73	2.95406	142.078		6.65	0.326234	111.61	21.0329		7.22	2.77016	-17.2703	7.29	2.79267	-11.1901		6.97	-0.274266	14.3538	118.09
												6.67	2.9241	130.416	6.74	2.95711	145.417		6.66	0.327277	109.626	20.4195		7.23	2.76656	5.05545	7.3	2.79765	-11.5937		6.98	-0.357759	17.4626	114.917
												6.68	2.92188	202.967	6.75	2.96122	146.045		6.67	0.334792	106.59	19.4438		7.24	2.77071	-5.67502	7.31	2.80154	-13.7563		6.99	-0.371539	18.4445	114.33
												6.69	2.92858	159.746	6.77	2.96558	142.308		6.68	0.332488	107.628	19.7708		7.25	2.77001	-9.49256	7.32	2.80524	-15.096		7	-0.393522	18.8663	113.572
												6.7	2.95405	139.788	6.78	2.96883	146.047		6.69	0.325912	101.075	17.8071		7.26	2.77124	9.30474	7.33	2.80931	-16.2769		7.01	-0.35264	16.0635	115.281
												6.71	2.95499	142.688	6.8	2.97083	151.889		6.7	0.293692	108.234	20.3196		7.27	2.78286	-15.6502	7.34	2.81294	-18.5918		7.02	-0.366732	17.3878	114.641
												6.72	2.94482	146.061	6.81	2.9741	150.783		6.71	0.286709	115.433	22.8903		7.28	2.78967	-24.1962	7.35	2.81759	-20.9316		7.03	-0.336239	17.245	115.647
												6.73	2.95417	122.719	6.82	2.97839	148.312		6.72	0.314824	117.867	23.1217		7.29	2.79342	-39.0675	7.36	2.8224	-22.3743		7.04	-0.286526	15.8527	117.496
												6.74	2.95836	154.273	6.83	2.98303	148.255		6.73	0.295403	112.597	21.7731		7.3	2.80188	-22.6679	7.37	2.82846	-21.7822		7.05	-0.380365	18.9048	113.979
												6.75	2.95535	185.952	6.86	2.98615	149.002		6.74	0.320426	112.572	21.4002		7.31	2.82152	-1.84465	7.38	2.83417	-21.2289		7.06	-0.429957	20.7325	112.15
												6.77	2.97745	103.782	6.87	2.98879	148.686		6.75	0.366228	109.873	20.1425		7.32	2.81875	23.3379	7.39	2.83922	-23.0543		7.07	-0.422636	23.6508	111.863
												6.78	2.9656	177.131	6.88	2.9904	153.303		6.77	0.39262	109.511	19.8548		7.33	2.80169	9.15883	7.4	2.84419	-26.3076		7.08	-0.452381	23.1384	111.057
												6.8	2.98419	112.646	6.89	2.99296	150.854		6.78	0.380865	111.819	20.5326		7.34	2.80337	-19.04	7.41	2.85121	-27.205		7.09	-0.470537	24.2744	110.316
												6.81	2.97871	112.594	6.9	2.9946	151.709		6.8	0.279871	117.436	23.7303		7.35	2.80538	-44.7594	7.42	2.85761	-24.7353		7.1	-0.485125	24.6803	109.821
												6.82	2.97669	154.812	6.91	2.9963	153.656		6.81	0.307447	115.111	22.3942		7.36	2.82284	-15.0448	7.43	2.8633	-20.4041		7.11	-0.41224	20.6939	112.696
												6.83	2.97772	135.679	6.92	2.9993	153.145		6.82	0.454439	98.5105	17.1225		7.37	2.84487	-23.3243	7.44	2.86845	-18.2378		7.12	-0.38843	18.7166	113.754
												6.86	2.9857	139.84	6.93	3.00264	154.829		6.83	0.424943	96.0207	16.5256		7.38	2.8249	-27.3827	7.45	2.87172	-15.5395		7.13	-0.542311	22.6214	108.666
												6.87	2.98736	146.917	6.94	3.00477	156.677		6.86	0.377834	112.674	20.7815		7.39	2.82626	-25.7708	7.46	2.87662	-11.9529		7.14	-0.574295	25.5035	107.292
												6.88	2.97726	215.824	6.95	3.00679	158.644		6.87	0.39977	116.316	21.473		7.4	2.83101	-27.2065	7.47	2.88234	-12.9789		7.15	-0.56311	25.4422	107.584
												6.89	2.98403	227.415	6.96	3.01066	154.681		6.88	0.42326	116.225	21.2145		7.41	2.82566	-25.4193	7.48	2.88784	-13.1035		7.16	-0.596476	30.3107	105.747
												6.9	3.00415	126.096	6.97	3.01484	152.787		6.89	0.390601	116.91	21.7216		7.42	2.85268	-50.747	7.49	2.89378	-10.6448		7.17	-0.566176	28.8209	106.812
												6.91	3.00909	108.995	6.98	3.01868	155.986		6.9	0.321784	131.173	26.8625		7.43	2.86176	-45.8367	7.5	2.89962	-3.93449		7.18	-0.603922	31.9683	105.206
												6.92	3.02383	121.87	6.99	3.02382	159.296		6.91	0.235538	138.182	32.6678		7.44	2.88435	-30.1863	7.51	2.90521	0.527571		7.19	-0.594779	31.0567	105.625
												6.93	3.00519	165.484	7	3.03071	157.333		6.92	0.283125	146.576	32.6053		7.45	2.88742	-14.3682	7.52	2.90964	3.25363		7.2	-0.628659	33.3651	104.319
												6.94	2.99494	181.202	7.01	3.03854	154.73		6.93	0.283831	129.946	27.7425		7.46	2.89738	-29.2247	7.53	2.91405	4.89938		7.21	-0.498744	24.1928	109.533
												6.95	3.00156	173.036	7.02	3.04671	148.475		6.94	0.258918	123.191	26.3817		7.47	2.89323	-25.4616	7.54	2.91823	6.19768		7.22	-0.426404	20.8255	112.241
												6.96	3.00404	140.405	7.03	3.0539	147.328		6.95	0.228707	119.089	25.9324		7.48	2.90701	-4.30307	7.55	2.92301	7.05332		7.23	-0.564159	25.3266	107.58
												6.97	3.0088	125.462	7.04	3.06209	146.337		6.96	0.278822	117.894	23.9144		7.49	2.89944	18.0057	7.56	2.9274	8.27082		7.24	-0.6283	27.635	105.57
												6.98	3.00407	141.798	7.05	3.07133	144.137		6.97	0.275579	106.511	19.8981		7.5	2.89075	20.2084	7.57	2.93215	8.60426		7.25	-0.587103	26.7778	106.718
												6.99	3.02173	147.154	7.06	3.08305	137.842		6.98	0.345426	101.241	17.8288		7.51	2.89999	17.4494	7.58	2.9375	10.335		7.26	-0.465595	20.9524	111.065
												7	3.0279	160.941	7.07	3.09351	132.479		6.99	0.366739	105.386	18.9257		7.52	2.8939	17.1511	7.59	2.94201	11.3819		7.27	-0.454118	20.6781	111.445
												7.01	3.01758	167.553	7.08	3.10523	124.02		7	0.376358	101.186	17.7745		7.53	2.89844	26.4154	7.6	2.94683	13.1758		7.28	-0.518049	23.8821	109.065
												7.02	3.01765	176.432	7.09	3.11711	115.891		7.01	0.350521	100.778	17.6898		7.54	2.912	-41.1595	7.61	2.95319	15.2623		7.29	-0.599433	30.0137	105.74
												7.03	3.03527	156.373	7.1	3.12793	105.121		7.02	0.286193	98.5196	16.9654		7.55	2.91356	-29.0769	7.62	2.95887	23.0186		7.3	-0.608346	28.7166	105.806
												7.04	3.04679	198.999	7.11	3.13806	97.0031		7.03	0.241483	97.5854	16.4825		7.56	2.91474	11.462	7.63	2.96351	29.7231		7.31	-0.598521	25.6191	106.679
												7.05	3.06177	174.085	7.12	3.14814	84.3965		7.04	0.166244	97.9391	16.2453		7.57	2.94029	49.9075	7.64	2.96963	34.3551		7.32	-0.763266	45.0567	98.8837
												7.06	3.08626	158.643	7.13	3.15693	75.5745		7.05	0.121446	91.5513	9.84015		7.58	2.94568	21.0942	7.65	2.97385	35.8476		7.33	-0.773794	43.4649	99.0978
												7.07	3.12716	92.4329	7.14	3.16488	66.9318		7.06	0.138896	83.5264	5.14945		7.59	2.95074	10.7046	7.66	2.9778	39.7839		7.34	-0.775597	44.7234	98.7625
												7.08	3.12258	126.443	7.15	3.17007	62.2142		7.07	0.005502	85.4153	141.978		7.6	2.95359	10.318	7.67	2.98193	43.3372		7.35	-0.771922	42.7302	99.3058
												7.09	3.11743	87.3701	7.16	3.17672	52.4834		7.08	0.03901	91.1591	167.257		7.61	2.96004	-9.75021	7.68	2.98582	49.3462		7.36	-0.78109	45.5556	98.4698
												7.1	3.10948	155.829	7.17	3.18387	45.5137		7.09	0.02671	86.023	154.665		7.62	2.96493	-12.627	7.69	2.98992	56		7.37	-0.763532	44.5896	98.9944
												7.11	3.12692	125.537	7.18	3.19074	32.1793		7.1	0.079385	89.7282	2.39833		7.63	2.97285	13.9595	7.7	2.9936	60.144		7.38	-0.772806	47.1883	98.1969
												7.12	3.14735	92.4679	7.19	3.198	19.0843		7.11	0.146287	84.4992	6.43347		7.64	2.97074	23.0073	7.71	2.99766	63.9337		7.39	-0.615362	29.5352	105.467
												7.13	3.17986	47.3698	7.2	3.20391	8.65704		7.12	0.183171	70.9255	2.19777		7.65	2.97095	46.1701	7.72	3.00257	69.3469		7.4	-0.57574	26.5737	107.039
												7.14	3.17866	66.715	7.21	3.20817	1.22238		7.13	0.187474	65.7418	0.401915		7.66	2.96773	33.1517	7.73	3.00678	71.8955		7.41	-0.585438	26.1452	106.888
												7.15	3.20365	34.0495	7.22	3.21167	-3.43328		7.14	0.056631	74.3677	163.421		7.67	2.96618	44.06	7.74	3.01265	76.8209		7.42	-0.706799	38.9162	101.389
												7.16	3.19578	45.6228	7.23	3.21462	-8.56689		7.15	-0.049893	84.2951	124.602		7.68	2.99387	57.713	7.75	3.0175	79.3958		7.43	-0.64595	32.279	104.176
												7.17	3.18004	14.8728	7.24	3.21869	-12.7042		7.16	-0.063212	83.9686	122.7		7.69	2.99713	75.1854	7.76	3.02158	82.999		7.44	-0.690021	35.61	102.493
												7.18	3.18725	34.6096	7.25	3.22338	-15.267		7.17	-0.159142	83.5649	115.406		7.7	2.98315	71.4903	7.77	3.02578	85.4093		7.45	-0.706888	36.1429	102.035
												7.19	3.19785	9.90058	7.26	3.22963	-19.629		7.18	-0.179597	105.638	104.632		7.71	3.00663	80.9429	7.78	3.03105	87.7609		7.46	-0.6989	38.5579	101.628
												7.2	3.19374	41.754	7.27	3.23469	-21.7197		7.19	-0.140848	100.778	106.741		7.72	3.00356	72.2946	7.79	3.03411	89.6993		7.47	-0.721198	38.6486	101.178
												7.21	3.20545	29.0036	7.28	3.24043	-24.8125		7.2	-0.165181	89.1999	112.509		7.73	3.0049	80.1388	7.8	3.03763	94.9737		7.48	-0.743039	39.3039	100.621
												7.22	3.20503	21.6681	7.29	3.24583	-28.9671		7.21	-0.13247	86.9187	114.85		7.74	3.01268	64.004	7.81	3.04255	100.005		7.49	-0.755615	38.5057	100.582
												7.23	3.22227	-19.5183	7.31	3.25127	-34.6858		7.22	-0.17953	92.7055	110.568		7.75	3.01193	100.453	7.82	3.04715	106.705		7.5	-0.732843	36.5987	101.435
												7.24	3.22478	-17.1765	7.32	3.25624	-37.0014		7.23	-0.084136	86.6148	118.191		7.76	3.02158	90.0563					7.51	-0.752535	40.1157	100.261
												7.25	3.21251	-44.1866	7.33	3.26133	-36.4899		7.24	-0.140589	90.3835	112.61		7.77	3.02006	49.5329					7.52	-0.754158	37.8164	100.767
												7.26	3.23575	-70.8872	7.34	3.26764	-35.0177		7.25	-0.178564	101.563	106.496		7.78	3.03374	70.8055					7.53	-0.735066	37.1112	101.276
												7.27	3.236	-63.9414	7.35	3.2723	-31.5587		7.26	-0.204553	114.499	101.379		7.79	3.04448	104.205					7.54	-0.706422	36.4717	101.969
												7.28	3.24375	-64.1502	7.36	3.27733	-30.0016		7.27	-0.193847	131.526	94.5844		7.8	3.03416	84.3993					7.55	-0.689204	31.737	103.376
												7.29	3.23124	-3.11986	7.37	3.28171	-29.695		7.28	-0.154444	138.479	89.6388		7.81	3.05564	107.031					7.56	-0.689906	32.5987	103.173
												7.31	3.24784	-42.9547	7.38	3.28736	-36.3302		7.29	-0.157312	122.88	95.998		7.82	3.03903	82.684					7.57	-0.668613	29.2313	104.346
												7.32	3.25679	-16.4365	7.39	3.2931	-41.37		7.31	-0.261294	142.737	94.2369		7.83	3.05504	111.761					7.58	-0.685747	33.6826	103.017
												7.33	3.25052	-23.5691	7.4	3.29764	-45.717		7.32	-0.190336	149.535	88.728		7.84	3.06017	111.341					7.59	-0.728641	36.1656	101.612
												7.34	3.28101	-30.8211	7.41	3.30301	-49.1017		7.33	-0.137614	148.229	85.0927		7.85	3.06215	106.763					7.6	-0.632295	30.6486	104.839
												7.35	3.27368	-21.459	7.42	3.30695	-54.2061		7.34	-0.170409	140.182	90.2187		7.86	3.0525	110.019					7.61	-0.643478	31.9025	104.314
												7.36	3.27988	-4.63823					7.35	-0.164777	130.923	93.1395		7.87	3.05645	151.411					7.62	-0.621045	28.7574	105.501
												7.37	3.2864	-33.3153					7.36	-0.152626	137.647	89.7928		7.88	3.07868	155.611					7.63	-0.623927	28.3266	105.526
												7.38	3.28657	-64.1127					7.37	-0.133071	152.302	83.5305		7.89	3.08168	164.506					7.64	-0.69278	33.7007	102.869
												7.39	3.29688	-54.2519					7.38	-0.127707	154.615	82.4241									7.65	-0.699413	32.0908	103.091
												7.4	3.30109	-9.5048					7.39	-0.128338	154.368	82.5467									7.66	-0.716116	31.966	102.787
												7.41	3.30719	-22.1038					7.4	-0.081945	155.869	77.2919									7.67	-0.676673	30.3107	103.945
												7.42	3.30561	-19.0014					7.41	-0.088658	142.481	81.721									7.68	-0.527024	22.0341	109.176
												7.43	3.31156	-40.5856					7.42	-0.087004	154.259	78.2502									7.69	-0.552082	21.1202	108.697
												7.44	3.30936	-59.5513					7.43	-0.082642	157.792	76.96									7.7	-0.554346	20.6577	108.726
												7.45	3.31595	-102.648					7.44	-0.079298	175.513	73.6255									7.71	-0.578326	21.9184	107.892
												7.46	3.33393	-118.552					7.45	-0.13919	171.445	79.7485									7.72	-0.590994	24.449	107.093
												7.47	3.32491	-81.6415					7.46	-0.111058	187.247	74.9607									7.73	-0.600715	25.6803	106.614
												7.48	3.33105	-74.3396					7.47	-0.058318	203.658	69.1289									7.74	-0.622306	27.1724	105.804
												7.49	3.34018	-107.387					7.48	-0.035813	198.232	67.5716									7.75	-0.695286	27.7121	104.107
																			7.49	-0.042363	196.912	68.2106									7.76	-0.729163	34.8957	101.889
																															7.77	-0.784838	50.059	97.2814
																															7.78	-0.737104	39.1066	100.775
																															7.79	-0.484969	19.5216	110.77
																															7.8	-0.414466	18.449	112.996
																															7.81	-0.359882	15.0409	115.194
																															7.82	-0.416433	16.0477	113.315
																															7.83	-0.281493	13.7597	117.913
																															7.84	-0.304232	13.3425	117.206
																															7.85	-0.348255	15.0091	115.567
																															7.86	-0.408882	16.6713	113.444
																															7.87	-0.236589	12.0295	119.623
																															7.88	-0.004278	9.06808	128.11
																															7.89	0.011328	8.98645	128.678

## Sheet: Fig.6c
Fig. 6c
Time	Angle
0.1	-56.6771
0.2	-49.0692
0.3	-40.6233
0.4	-32.8302
0.5	-18.4531
0.6	-13.6422
0.7	-1.78891
0.8	1.51058
0.9	21.5815
1	27.911
1.1	42.3506
1.2	46.1021
1.3	39.6506
1.4	44.0203
1.5	49.8719
1.6	51.1717
1.7	43.0204
1.8	48.8933
1.9	49.4824
2	46.8052
2.1	48.7186
2.2	44.2599
2.3	44.5225
2.4	46.1111
2.5	46.6946
2.6	46.3509
2.7	46.9878
2.8	52.6211
2.9	44.821
3	40.7184
3.1	36.6951
3.2	47.0497
3.3	51.7043
3.4	51.6229
3.5	56.6098
3.6	57.965
3.7	55.0209
3.8	57.2197
3.9	57.9369
4	58.2209
4.1	57.4616
4.2	57.31
4.3	58.1947
4.4	55.8869
4.5	61.2082
4.6	59.6547
4.7	80.6211
4.8	90.8317
4.9	110.053
5	113.563
5.1	128.127
5.2	138.765
5.3	143.094
5.4	149.498
5.5	154.292
5.6	160.903
5.7	165.084
5.8	171.732
5.9	-174.288
6	-158.021
6.1	-148.722
6.2	-135.871
6.3	-128.736
6.4	-112.319
6.5	-107.295
6.6	-101.188
6.7	-93.5823
6.8	-77.9504
6.9	-61.2039
7	-56.4142
7.1	-58.5675
7.2	-40.6939
7.3	-40.3246
7.4	-38.3737
7.5	-21.1772
7.6	-23.0722
7.7	-20.9738
7.8	-6.92667
7.9	-3.48478
8	-0.882729
8.1	28.6981
8.2	37.3697
8.3	45.7088
8.4	51.8969
8.5	50.4102
8.6	66.9643
8.7	75.3187
8.8	90.3583
8.9	91.9818
9	101.799
9.1	113.298
9.2	122.893
9.3	124.977
9.4	135.804
9.5	139.824
9.6	143.731
9.7	155.519
9.8	167.274
9.9	173.404
10	-177.137
10.1	-170.43
10.2	-162.129
10.3	-146.139
10.4	-132.584
10.5	-121.836
10.6	-115.949
10.7	-110.015
10.8	-99.2635
10.9	-90.5042
11	-74.1486
11.1	-54.1562
11.2	-56.7427
11.3	-48.4199
11.4	-34.6827
11.5	-20.339
11.6	-6.60443
11.7	2.37777
11.8	12.7466
11.9	27.7307
12	39.7845
12.1	41.9237
12.2	59.5034
12.3	68.4122
12.4	72.8118
12.5	89.8577
12.6	87.7952
12.7	94.3542
12.8	99.6752
12.9	117.249
13	124.101
13.1	146.895
13.2	150.475
13.3	154.634
13.4	163.62
13.5	170.974
13.6	173.718
13.7	170.678
13.8	173.382
13.9	-178.736
14	-172.839
14.1	-165.754
14.2	-161.074
14.3	-156.375
14.4	-142.173
14.5	-125.789
14.6	-124.077
14.7	-112.289
14.8	-107.679
14.9	-95.8743
15	-73.5824
15.1	-60.7953
15.2	-55.3138
15.3	-46.4841
15.4	-32.5099
15.5	-22.3254
15.6	-12.2347
15.7	2.2747
15.8	11.665
15.9	15.3456
16	-30.1924
16.1	16.8412
16.2	23.0931
16.3	42.0032
16.4	67.2071
16.5	70.205
16.6	82.7664
16.7	93.4864
16.8	130.232
16.9	151.188
17	121.429
17.1	122.585
17.2	130.962
17.3	149.496
17.4	145.593
17.5	161.114
17.6	164.509
17.7	170.437
17.8	171.909
17.9	-159.974
18	-139.662
18.1	-134.402
18.2	-111.024
18.3	-103.029
18.4	-86.5745
18.5	-71.9602
18.6	-64.4935
18.7	-49.769
18.8	-45.9422
18.9	-41.6498
19	-35.5983
19.1	-36.0565
19.2	-13.0028
19.3	-3.71232
19.4	-3.4122
19.5	8.50103
19.6	25.1296
19.7	42.0755
19.8	48.8789
19.9	57.5262
20	68.477
20.1	73.8992
20.2	80.1176
20.3	95.2956
20.4	118.485
20.5	119.953
20.6	118.706
20.7	130.095
20.8	141.781
20.9	150.411
21	159.365
21.1	171.903
21.2	-177.854
21.3	-168.725
21.4	-153.528
21.5	-145.876
21.6	-139.255
21.7	-131.363
21.8	-117.365
21.9	-100.987
22	-83.6211
22.1	-74.426
22.2	-66.4272
22.3	-55.4818
22.4	-55.9412
22.5	-44.5327
22.6	-23.2275
22.7	-20.8946
22.8	-11.6843
22.9	-2.57282
23	13.1946
23.1	20.745
23.2	28.0224
23.3	36.126
23.4	49.1106
23.5	57.368
23.6	58.9125
23.7	72.7836
23.8	73.3723
23.9	85.9141
24	90.3068
24.1	102.575
24.2	114.026
24.3	120.523
24.4	136.847
24.5	145.277
24.6	147.385
24.7	163.914
24.8	177.017
24.9	-174.972
25	-177.406
25.1	-168.678
25.2	-154.924
25.3	-140.602
25.4	-136.422
25.5	-124.174
25.6	-115.501
25.7	-105.666
25.8	-103.05
25.9	-89.6467
26	-76.1874
26.1	-58.4031
26.2	-52.9374
26.3	-53.3424
26.4	-43.096
26.5	-25.9526
26.6	-27.518
26.7	-8.21833
26.8	-3.65401
26.9	8.67606
27	27.561
27.1	38.9504
27.2	46.3367
27.3	65.812
27.4	75.2052
27.5	83.644
27.6	95.3112
27.7	100.801
27.8	122.745
27.9	132.355
28	145.206
28.1	142.56
28.2	146.72
28.3	151.468
28.4	161.016
28.5	171.178
28.6	-171.785
28.7	-159.851
28.8	-151.986
28.9	-142.138
29	-126.975
29.1	-120.643
29.2	-116.509
29.3	-110.24
29.4	-101.602
29.5	-84.7357
29.6	-68.1958
29.7	-59.7612
29.8	-57.3585
29.9	-46.0718
30	-44.2484
30.1	-43.8031
30.2	-29.054
30.3	-17.4133
30.4	-11.0289
30.5	-4.60274
30.6	-12.1726
30.7	10.1402
30.8	30.5092
30.9	35.3092
31	32.6055
31.1	49.8651
31.2	72.6417
31.3	77.8917
31.4	82.0517
31.5	87.5448
31.6	99.9241
31.7	109.652
31.8	132.395
31.9	138.477
32	150.011
32.1	168.704
32.2	174.23
32.3	-174.549
32.4	-164.349
32.5	-158.893
32.6	-154.13
32.7	-143.252
32.8	-137.761
32.9	-141.686
33	-125.035
33.1	-127.905
33.2	-111.634
33.3	-103.474
33.4	-83.6729
33.5	-75.6276
33.6	-67.0209
33.7	-57.7521
33.8	-57.243
33.9	-47.7273
34	-40.9472
34.1	-26.9797
34.2	-21.0409
34.3	-19.5945
34.4	-16.0588
34.5	-3.72335
34.6	22.6985
34.7	28.1379
34.8	41.6598
34.9	50.1478
35	58.0212
35.1	60.1322
35.2	70.8731
35.3	78.8553
35.4	95.0067
35.5	104.699
35.6	119.691
35.7	125.395
35.8	142.21
35.9	145.335
36	159.966
36.1	170.92
36.2	168.992
36.3	171.07
36.4	167.66
36.5	169.957
36.6	-175.871
36.7	160.341
36.8	171.107
36.9	167.125
37	168.145
37.1	171.376
37.2	166.358
37.3	165.78
37.4	167.501
37.5	171.79
37.6	167.539
37.7	173.426
37.8	177.321
37.9	-172.253
38	-155.306
38.1	-140.201
38.2	-120.869
38.3	-112.287
38.4	-108.088
38.5	-79.7335
38.6	-62.3709
38.7	-50.7996
38.8	-56.4058
38.9	-54.4932
39	-39.313
39.1	-35.7188
39.2	-24.4898
39.3	-4.88363
39.4	13.7438
39.5	26.6448
39.6	32.2957
39.7	37.512
39.8	44.1398
39.9	53.1861
40	54.0169
40.1	59.3606
40.2	77.1358
40.3	89.8131
40.4	96.1907
40.5	104.518
40.6	112.91
40.7	123.336
40.8	128.241
40.9	133.806
41	150.745
41.1	155.392
41.2	162.908
41.3	166.028
41.4	-174.276
41.5	-156.828
41.6	-148.143
41.7	-143.117
41.8	-127.935
41.9	-115.997
42	-104.928
42.1	-100.181
42.2	-92.5039
42.3	-77.5206
42.4	-67.4602
42.5	-59.2821
42.6	-52.465
42.7	-35.6348
42.8	-35.3681
42.9	-19.7903
43	-5.60115
43.1	1.07114
43.2	25.8724
43.3	32.4043
43.4	45.0494
43.5	58.5698
43.6	66.159
43.7	66.4421
43.8	71.8421
43.9	83.2135
44	88.1869
44.1	98.9459
44.2	114.815
44.3	123.627
44.4	137.146
44.5	140.016
44.6	148.839
44.7	157.57
44.8	162.549
44.9	165.591
45	179.74
45.1	-170.042
45.2	-153.175
45.3	-147.972
45.4	-133.188
45.5	-120.011
45.6	-113.735
45.7	-99.025
45.8	-83.3842
45.9	-61.5749
46	-46.7068
46.1	-42.8474
46.2	-17.2519
46.3	-20.8823
46.4	3.02763
46.5	7.78755
46.6	18.3487
46.7	32.1538
46.8	45.1997
46.9	46.9714
47	58.8689
47.1	73.7557
47.2	79.5248
47.3	97.8033
47.4	95.7949
47.5	107.075
47.6	117.784
47.7	122.734
47.8	135.995
47.9	139.211
48	148.367
48.1	158.875
48.2	174.65
48.3	179.433
48.4	-164.641
48.5	-156.379
48.6	-143.944
48.7	-132.584
48.8	-118.577
48.9	-114.084
49	-97.6351
49.1	-80.4386
49.2	-75.2776
49.3	-63.1567
49.4	-66.3664
49.5	-62.4169
49.6	-53.672
49.7	-39.9042
49.8	-19.0448
49.9	-23.8946
50	-15.6462
50.1	8.54898
50.2	28.1207
50.3	34.7334
50.4	35.6385
50.5	37.5599
50.6	37.8055
50.7	64.8079
50.8	68.7353
50.9	76.1978
51	95.357
51.1	107.738
51.2	123.584
51.3	128.4
51.4	133.066
51.5	149.166
51.6	160.976
51.7	164.308
51.8	-170.987
51.9	-168.692
52	-155.231
52.1	-140.473
52.2	-144.337
52.3	-123.941
52.4	-112.469
52.5	-102.384
52.6	-87.8396
52.7	-71.5247
52.8	-67.0101
52.9	-66.2494
53	-60.0006
53.1	-57.6133
53.2	-37.8025
53.3	-23.5275
53.4	-10.4742
53.5	-3.67966
53.6	8.66832
53.7	21.3961
53.8	38.5062
53.9	49.2847
54	53.9224
54.1	62.228
54.2	71.8665
54.3	72.4224
54.4	86.7136
54.5	91.523
54.6	109.868
54.7	113.83
54.8	129.124
54.9	131.638
55	144.814
55.1	146.269
55.2	162.032
55.3	171.884
55.4	174.632
55.5	-169.425
55.6	-155.221
55.7	-152.427
55.8	-140.872
55.9	-124.597
56	-120.004
56.1	-106.262
56.2	-87.572
56.3	-84.3277
56.4	-69.6664
56.5	-62.6174
56.6	-56.4622
56.7	-47.2867
56.8	-36.2312
56.9	-18.0105
57	-17.9312
57.1	-12.7722
57.2	-17.2022
57.3	5.00997
57.4	8.26173
57.5	20.6405
57.6	35.3774
57.7	45.2453
57.8	54.5119
57.9	65.0049
58	79.4185
58.1	79.2201
58.2	99.0343
58.3	106.472
58.4	107.388
58.5	113.113
58.6	115.134
58.7	124.666
58.8	134.823
58.9	149.328
59	163.431
59.1	175.598
59.2	-175.62
59.3	-159.875
59.4	-159.02
59.5	-147.147
59.6	-137.948
59.7	-125.059
59.8	-114.344
59.9	-100.295
60	-90.3932

## Sheet: Fig. 7f,g
Fig. 7f	XY traces of particles when T = 0						Fig. 7f	XY trances of particles when T = -24						Fig. 7g
Mot_Y	Mot0_X	Mol1_Y	Mol1_X	Mol2_Y	Mol2_X		Mot0_Y	Mot0_X	Mol1_Y	Mol1_X	Mol2_Y	Mol2_X		Y displacement (T=0)	Y displacement (T=-24)
0	0	0	6	0.181	-6.021		0	0	0	6	0.25	-6.013		-165.394	-201.769
0.024	0.166	0	6	0.014	-5.8		-0.123	-0.109	0	6	-0.987	-6.208		-120.351	-203.831
0.024	0.166	0	6	-0.034	-5.695		-0.002	-0.002	0	6	0	-6		-125	-223.488
0.018	0.142	0	6	-0.22	-5.974		-0.136	0.009	0	6	0	-6		-115.64	-209.925
0.032	0.232	0	6	-0.426	-5.922		-0.242	0.187	0	6	0	-6		-95.3669	-218.013
0.032	0.232	0	6	-0.24	-5.847		-0.063	-0.058	0	6	0	-6		-145.318	-204.953
0.011	0.289	0	6	0.137	-5.753		-0.063	-0.058	0	6	0	-6		-156.914	-228.636
0.011	0.289	0	6	-0.17	-5.782		-0.063	-0.058	0	6	0	-6		-107.931	-213.268
0	0.342	0	6	-0.335	-5.615		0.069	-0.104	0	6	0	-6		-134.675	-220.943
-0.001	0.353	0	6	-0.27	-5.681		-0.104	0.131	0	6	0	-6		-116.545	-228.333
-0.001	0.353	0	6	-0.196	-5.775		0.052	0.031	0	6	0	-6		-121.036	-242.7
-0.001	0.353	0	6	-0.411	-5.592		0.039	0.103	0	6	0	-6		-156.231	-212.577
-0.001	0.353	0	6	-0.136	-5.703		0.1	0.1	0	6	0	-6		-137.994	-206.213
-0.001	0.353	0	6	-0.252	-5.655		0.1	0.1	0	6	0	-6		-116.03	-201.328
-0.001	0.353	0	6	-0.195	-5.789		0.1	0.1	0	6	0	-6		-111.433	-194.607
-0.001	0.353	0	6	-0.157	-5.547		0.1	0.1	0	6	0	-6		-136.023	-221.208
0.011	0.383	0	6	-0.318	-5.531		0.1	0.1	0	6	0	-6		-118.367	-205.375
0.011	0.383	0	6	-0.15	-5.462		0.049	0.123	0	6	0	-6		-150.441	-232.431
0.011	0.383	0	6	-0.276	-5.443		0.071	0.096	0	6	0	-6		-106.676	-215.982
0.011	0.383	0	6	-0.158	-5.65		0.071	0.096	0	6	0	-6		-156.09	-224.218
-0.006	0.483	0	6	-0.124	-5.473		0.071	0.096	0	6	0	-6		-133	-215.27
-0.004	0.596	0	6	0.075	-5.322		0.104	0.038	0	6	-0.072	-6.015		-135.007	-196.926
-0.004	0.596	0	6	0.062	-5.258		0.096	0.048	0	6	-0.159	-5.862		-156.993	-214.136
-0.004	0.596	0	6	0	-5		0.096	0.048	0	6	-0.057	-5.933		-164.104	-206.188
0	0.634	-0.263	5.99	0	-5		0.096	0.048	0	6	0	-6		-131.984	-213.767
0.003	0.697	-0.034	6.795	0	-5		0.072	0.044	0	6	0	-6		-126.559	-208.003
0.006	0.654	0.05	6.535	0	-5		0.094	0.019	0	6	0	-6		-148.822	-206.543
0.001	0.666	0	7	-0.067	-4.995		0.094	0.019	0	6	0	-6		-97.0125	-216.871
-0.003	0.666	0	7	-0.062	-5.425		-0.005	0.071	0	6	0	-6		-127.324	-202.635
-0.003	0.666	0	7	-0.036	-5.362		-0.005	0.065	0	6	0	-6		-128	-224.456
-0.001	0.7	0	7	0.029	-5.313		0.043	0.077	0	6	0	-6		-121.107	-204.105
0.033	0.789	0	7	0.325	-5.213		0.043	0.077	0	6	0	-6		-153.117	-219.583
0.033	0.789	0	7	0.163	-5.193		0.043	0.077	0	6	0	-6		-130.983	-207.321
0.033	0.789	0	7	0.105	-5.434		-0.01	0.172	0	6	0	-6		-147.746	-215.5
0.033	0.789	0	7	0.276	-5.138		-0.01	0.172	0	6	0	-6		-119.033	-223.163
0.033	0.789	0	7	0.136	-5.304		0.022	0.158	0	6	0	-6		-92	-221.043
0.033	0.789	0	7	0.201	-5.254		0.008	0.174	0	6	0	-6		-151.423	-237.368
0.035	0.8	0	7	0.283	-5.444		-0.018	0.186	0	6	0	-6		-138.757	-222.819
0.035	0.8	0	7	0.254	-5.103		-0.006	0.173	0	6	0	-6		-127.975	-216.652
0.021	0.808	0	7	0.404	-5.173		-0.006	0.173	0	6	0	-6		-138.576	-216.889
0.021	0.808	0	7	0.104	-5.296		-0.006	0.173	0	6	0	-6		-113.969	-229.719
0.032	0.781	0	7	0.089	-5.037		-0.006	0.173	0	6	0	-6		-140.98	-217.93
0.032	0.781	0	7	0	-5		0	0.231	0	6	0	-6		-149.001	-223.436
0.024	0.788	0	7	0	-5		0	0.231	0	6	0	-6		-120.485	-238.698
0.024	0.788	0	7	0	-5		0	0.231	0	6	0	-6		-112.026	-208.249
0.024	0.788	0	7	0	-5		0	0.231	0	6	0	-6		-135.074	-213.353
0.024	0.788	0	7	0	-5		0	0.231	0	6	0	-6		-132.987	-231.177
0.024	0.788	0	7	0	-5		0	0.231	0	6	0	-6		-132.525	-208.344
0.024	0.788	0	7	0	-5		0	0.231	0	6	0	-6		-129	-216.428
0.007	0.882	0	7	0	-5		0	0.231	0	6	0	-6		-135.866	-201.112
0.007	0.882	0	7	0	-5		0	0.231	0	6	0	-6		-133	-210.788
0.007	0.882	0	7	0	-5		0	0.231	0	6	0	-6		-148.042	-221.961
0.003	0.897	0	7	0	-5		0.008	0.265	0	6	0	-6		-118.182	-211.077
0.002	0.905	0	7	0	-5		-0.007	0.207	0	6	0	-6		-157.647	-213.644
0.002	0.905	0	7	0	-5		-0.007	0.207	0	6	0	-6		-112.124	-216.025
0.002	0.905	0	7	0	-5		-0.063	0.322	0	6	-0.163	-5.924		-117.893	-216.49
0.002	0.905	0	7	0	-5		-0.031	0.289	0	6	-0.276	-5.743		-93.9978	-230.06
0.002	0.905	0	7	0	-5		-0.042	0.335	0	6	-1	-5		-96.0061	-196.804
0.002	0.905	0	7	0	-5		-0.077	0.385	0	6	-1	-5		-131.372	-209.774
0.002	0.905	0	7	-0.032	-5.08		-0.077	0.385	0	6	-1	-5		-103	-213.769
0.004	0.896	0	7	0.097	-5.06		-0.093	0.344	0	6	-1	-5		-123.881	-225.664
0.004	0.896	0	7	0.135	-5.076		-0.093	0.344	0	6	-1	-5		-143.021	-224.685
0.007	0.871	0	7	0	-5		-0.093	0.344	0	6	-1	-5		-91.8901	-219.11
0.002	0.899	0	7	0	-5		-0.093	0.344	0	6	-1	-5		-111	-227.104
0	0.9	0	7	0	-5		-0.093	0.344	0	6	-1	-5		-163.002	-208.204
0	0.9	0	7	0	-5		-0.093	0.344	0	6	-1	-5		-82	-206.147
0	0.908	0	7	-0.055	-4.808		-0.127	0.353	0	6	-1	-5		-148.537	-221.172
-0.002	0.898	0	7	-0.012	-5.01		-0.127	0.353	0	6	-1	-5		-100.409	-225.884
-0.002	0.898	0	7	-0.222	-5.093		-0.127	0.353	0	6	-1	-5		-133.719	-239.987
-0.001	0.909	0	7	-0.017	-5.09		-0.127	0.353	0	6	-1	-5		-140.107	-212.991
-0.001	0.909	0	7	-0.063	-5.119		-0.115	0.45	0	6	-1	-5		-93.0113	-221.057
-0.001	0.909	0	7	0.028	-5.103		-0.114	0.344	0	6	-1	-5		-135.738	-219
-0.001	0.909	0	7	-0.081	-5.022		-0.114	0.344	0	6	-1	-5		-102.141	-223.595
-0.001	0.909	0	7	-0.101	-5.105		-0.114	0.344	0	6	-1	-5		-160.315	-217.666
-0.001	0.909	-0.031	7.017	0.012	-5.204		-0.117	0.393	0	6	-1	-5		-128.022	-219.404
0	1	-0.11	6.922	-0.03	-5.211		-0.105	0.379	-0.25	6.024	-1	-5		-151.757	-214.314
0	1	0.069	6.925	-0.081	-5.19		-0.075	0.443	0.207	6.6	-1	-5		-154.496	-216.243
0.001	1.113	-0.023	7.099	-0.047	-5.007		-0.075	0.443	0.308	6.458	-1	-5		-76.4618	-215.62
0.001	1.113	0	7.017	0	-4		-0.075	0.443	0.323	6.542	-1	-5		-118.983	-199.561
-0.001	1.203	0.144	7.284	0	-4		-0.075	0.443	0.355	6.462	-1	-5		-113.036	-216.75
-0.001	1.203	-0.16	6.973	0	-4		-0.075	0.443	0.219	6.419	-1	-5		-153.998	-220.999
-0.001	1.203	-0.162	6.985	0	-4		-0.04	0.415	0.274	6.569	-1	-5		-158.928	-212.473
-0.001	1.203	-0.188	7.352	0	-4		0.065	0.519	0.798	6.301	-1	-5		-113.619	-238.45
0.003	1.238	-0.142	7.536	0	-4		0.022	0.507	0.74	6.67	-1	-5		-160.825	-214.261
0.007	1.32	-0.021	7.491	0	-4		-0.045	0.452	0.321	6.412	-1	-5		-115.385	-210.762
0.007	1.32	0	8	0	-4		-0.045	0.452	0.112	6.305	-1	-5		-139	-227.268
0.018	1.382	0	8	0	-4		-0.045	0.452	0	7	-1	-5		-121.442	-222.845
0.018	1.382	0	8	0	-4		-0.055	0.545	0	7	-1	-5		-109.475	-212.94
0.018	1.382	0	8	0	-4		-0.075	0.499	0	7	-1	-5		-123.002	-226.836
0.018	1.382	0	8	0	-4		-0.075	0.499	0	7	-1	-5		-125.212	-209.021
0.019	1.406	0	8	0	-4		-0.075	0.499	0	7	-1	-5		-113.148	-210.966
0.019	1.406	0	8	0	-4		-0.075	0.499	0	7	-1	-5		-162.002	-217.242
0.031	1.439	0	8	0	-4		-0.075	0.499	0	7	-1	-5		-86	-201.735
0.031	1.439	0	8	0	-4		-0.099	0.533	0	7	-1	-5		-144.006	-226.059
0.031	1.439	0	8	0	-4		-0.148	0.548	0	7	-1	-5		-122.021	-213.72
0.009	1.502	0	8	0	-4		-0.12	0.546	0	7	-1	-5		-150	-228.799
0.009	1.502	0	8	0	-4		-0.12	0.546	0	7	-1	-5		-138.993	-203.311
0.009	1.6	0	8	0	-4		-0.12	0.546	0	7	-1	-5		-120	-212.98
0.009	1.6	0	8	0	-4		-0.13	0.532	0	7	-1	-5		-117	-228.744
0.009	1.6	-0.009	7.973	0	-4		-0.211	0.578	0	7	-1	-5		-126.004	-216.401
-0.006	1.594	-0.198	7.633	0	-4		-0.182	0.704	0	7	-1	-5		-122.115	-218.972
-0.037	1.678	-0.27	7.497	0	-4		-0.246	0.651	0	7	-1	-5		-148.971	-216.82
-0.037	1.678	-0.202	7.562	0	-4		-0.246	0.651	0	7	-1	-5		-103	-218.11
-0.037	1.678	-0.156	7.588	0	-4		-0.275	0.611	0	7	-1	-5		-150.988	-229.034
-0.041	1.638	-0.159	7.635	0	-4		-0.266	0.631	0	7	-1	-5		-56.998	-210.156
-0.041	1.638	-0.237	7.679	0	-4		-0.283	0.617	0	7	-1	-5		-131.254	-221.455
-0.041	1.638	-0.123	7.699	0	-4		-0.283	0.617	0	7	-1	-5		-160.125	-200.891
-0.078	1.697	0	8	0	-4		-0.283	0.617	0	7	-1	-5		-107.315	-211.423
-0.018	1.759	0	8	0	-4		-0.283	0.617	0	7	-1	-5		-151.886	-209.994
-0.018	1.759	0	8	0	-4		-0.283	0.617	0	7	-1	-5		-101	-216.676
-0.009	1.809	0	8	0	-3.934		-0.27	0.693	0	7	-1	-5		-102.193	-205.169
0	1.79	0	8	0.12	-4.155		-0.272	0.666	0	7	-1	-5		-154.049	-219.72
0	1.79	0	8	0.136	-4.077		-0.25	0.667	0	7	-1	-5		-131.365	-224.979
0	1.79	0	8	0.009	-4.201		-0.231	0.692	0	7	-1	-5		-153.082	-234.727
0.019	1.742	0	8	0.196	-4.191		-0.231	0.692	0	7	-1	-5		-106.386	-212.981
0.019	1.742	0	8	0.062	-4.454		-0.231	0.692	0	7	-1	-5		-117.983	-223.692
0.019	1.742	0	8	0	-4		-0.231	0.692	0	7	-1	-5		-135.77	-211.667
0	1.77	0	8	0	-4		-0.179	0.679	0	7	-1	-5		-108.328	-218.044
0	1.77	0	8	0	-4		-0.17	0.715	0	7	-1	-5		-96.9887	-205.016
0	1.77	0	8	0	-4		-0.17	0.715	0	7	-1	-5		-102.487	-217.164
0	1.792	0	8	0	-4		-0.187	0.772	0	7	-1	-5		-95.5397	-218.082
0	1.792	0	8	0	-4		-0.176	0.76	0	7	-1	-5		-127.96	-222.195
-0.009	1.825	-0.145	8.026	0	-4		-0.176	0.76	0	7	-1	-5		-126.695	-220.341
-0.035	1.8	-0.135	7.79	0	-4		-0.176	0.76	0	7	-1	-5		-83.8254	-214.013
-0.047	1.784	0.121	7.667	0	-4		-0.176	0.76	0	7	-1	-5		-160.288	-227.994
-0.047	1.784	-0.163	7.799	0	-4		-0.176	0.76	0	7	-1	-5		-149.972	-212.151
-0.047	1.784	-0.195	7.773	0	-4		-0.176	0.76	0	7	-1	-5		-132.002	-211
-0.018	1.795	0.014	7.967	0	-4		-0.176	0.76	0	7	-1	-5		-118	-218.841
-0.018	1.795	0.077	7.61	0	-4		-0.176	0.76	0	7	-1	-5		-132.692	-217.808
-0.018	1.795	0.066	7.854	0	-4		-0.176	0.76	0	7	-1	-5		-163.009	-216.875
-0.018	1.795	0.015	7.964	0	-4		-0.176	0.76	0	7	-1	-5		-104	-229.004
-0.017	1.81	-0.076	7.675	0	-4		-0.176	0.76	0	7	-1	-5		-128.566	-213.855
-0.027	1.741	-0.145	7.764	0	-4		-0.176	0.76	0	7	-1	-5		-98.0769	-226.314
-0.027	1.741	-0.223	7.604	0	-4		-0.176	0.76	0	7	-1	-5		-131.887	-206.491
-0.027	1.741	-0.16	7.692	0	-4		-0.176	0.76	0	7	-1	-5		-154.913	-209.816
-0.027	1.741	-0.177	7.812	0	-4		-0.176	0.76	0	7	-1	-5		-152.258	-220.462
-0.027	1.741	-0.19	7.791	0	-4		-0.211	0.809	0	7	-1	-5		-104	-215.923
-0.008	1.753	0	8	0	-4		-0.214	0.79	0	7	-1	-5		-146.997	-217.376
0.007	1.78	0	8	0	-4		-0.226	0.938	0	7	-1	-5		-103.643	-223.615
0.015	1.763	0	8	0	-4		-0.239	0.927	0	7	-1	-5		-107	-227.181
0.015	1.763	0	8	0	-4		-0.239	0.927	0	7	-1	-5		-121	-212.921
0	1.778	0	8	0	-4		-0.239	0.927	0	7	-1	-5		-156.009	-205.044
0	1.778	0	8	0	-4		-0.286	0.952	0	7	-1	-5		-109.589	-216.72
0	1.778	0	8	0	-4		-0.332	0.969	0	7	-1	-5		-107.386	-207.26
0	1.778	0	8	0	-4		-0.297	0.929	0	7	-1	-5		-104	-226.288
0	1.778	0	8	0	-4		-0.297	0.929	0	7	-1	-5		-145.134	-200.068
-0.004	1.796	0	8	0	-4		-0.307	0.943	0	7	-1	-5		-135.994	-218.599
-0.004	1.814	0	8	0	-4		-0.309	0.968	0	7	-1	-5		-141.131	-210.974
0	1.826	0	8	0	-4		-0.292	0.982	0	7	-1	-5		-132.628	-216.021
-0.008	1.818	0	8	0	-4		-0.301	0.959	0	7	-1	-5		-116.696	-224.189
-0.008	1.818	0	8	0	-4		-0.301	0.959	0	7	-1	-5		-133.366	-213.424
-0.008	1.818	0	8	0	-4		-0.346	1.06	0	7	-1	-5		-127.241	-216.077
-0.004	1.804	0	8	0	-4		-0.326	1.076	0	7	-1	-5		-144.439	-231.012
-0.004	1.804	0	8	0	-4		-0.349	1.096	0	7	-1	-5		-136.088	-212.619
-0.004	1.804	0	8	0	-4		-0.317	1.093	0	7	-1	-5		-137.002	-224.336
-0.004	1.804	0	8	0	-4		-0.317	1.093	0	7	-1	-5		-136.548	-207.385
-0.004	1.804	0	8	0	-4		-0.329	1.148	0.088	7.033	-1	-5		-106.701	-216.698
-0.004	1.804	0	8	0	-4		-0.317	1.134	0.107	7.158	-1	-5		-125.722	-219.899
0.004	1.814	0	8	0	-4		-0.317	1.134	0.18	7.025	-1	-5		-128.02	-216.219
0.004	1.814	0	8	0	-4		-0.317	1.134	0.126	7.223	-1	-5		-158	-213.69
0.004	1.814	0	8	0	-4		-0.317	1.134	0.29	7.178	-1	-5		-164.012	-229.683
0.003	1.836	0	8	0	-4		-0.317	1.134	0	7	-1	-5		-120	-203.608
0.003	1.836	0	8	0	-4		-0.242	1.054	0	7	-1	-5		-137.999	-232.096
0.003	1.836	0	8	0	-4		-0.289	1.118	0	7	-1	-5		-136.032	-229.009
0	1.824	0	8	0	-4		-0.289	1.118	0	7	-0.859	-5.101		-166.185	-211.526
0	1.824	0	8	0	-4		-0.317	1.171	0	7	-1.021	-4.658		-152.868	-216.989
0	1.824	0	8	0	-4		-0.291	1.168	0	7	-0.935	-4.905		-144.336	-224.182
0	1.824	0	8	0	-4		-0.291	1.168	0	7	-0.765	-4.715		-87.9977	-214.019
0	1.824	0	8	0	-4		-0.291	1.168	0	7	-0.691	-4.699		-125.537	-228.929
-0.009	1.8	0	8	0	-4		-0.291	1.168	0	7	-0.76	-4.647		-100.975	-242.305
-0.009	1.8	0	8	0	-4		-0.344	1.209	0	7	-0.736	-4.634		-161.009	-220.587
-0.009	1.8	0	8	0	-4		-0.344	1.209	0	7	-0.757	-4.713		-172.904	-215.653
-0.009	1.8	0	8	0	-4		-0.407	1.255	0	7	-1.138	-4.546		-79.8884	-224.574
-0.009	1.8	0	8	0	-4		-0.367	1.215	0	7	-0.943	-4.758		-140.588	-200.838
-0.004	1.814	0	8	0	-4		-0.367	1.215	0	7	-0.982	-4.328		-127.111	-223.231
-0.004	1.814	0	8	0	-4		-0.367	1.215	0	7	-1.034	-4.904		-115.47	-215.157
-0.004	1.814	0	8	0	-4		-0.367	1.215	0	7	-1	-4		-136.572	-229.728
0.004	1.804	0	8	0	-4		-0.343	1.246	0	7	-1	-4		-164.774	-227.544
0.009	1.828	0	8	0	-4		-0.367	1.278	0	7	-1	-4		-99.9648	-228.082
0.009	1.828	0	8	0	-4		-0.367	1.278	0	7	-1	-4		-186	-199.969
0.009	1.828	0	8	0	-4		-0.367	1.278	0	7	-1	-4		-145.566	-221.007
0.009	1.828	0	8	0	-4		-0.408	1.35	0	7	-1	-4		-159.991	-213.508
0.004	1.904	0	8	0	-4		-0.408	1.35	0	7	-1	-4		-99	-234.774
0.001	2	0	8	0	-4		-0.408	1.35	0	7	-1	-4		-132.993	-208.171
0.004	2.096	0	8	0	-4		-0.422	1.347	0	7	-1	-4		-111.402	-219.345
-0.004	2.098	0	8	0	-4		-0.419	1.373	0	7	-1	-4		-150.031	-216.001
-0.004	2.098	0	8	0	-4		-0.419	1.373	0	7	-1	-4		-136.339	-222.996
0	2.197	0	8	0	-4		-0.419	1.373	0	7	-1	-4		-79.9167	-220.021
0	2.197	0.051	7.898	0	-4		-0.419	1.373	0	7	-1	-4		-144.03	-218.5
-0.003	2.219	-0.265	8.217	0	-4		-0.419	1.373	0	7	-1	-4		-120	-208.913
-0.007	2.25	-0.065	8.249	0	-4		-0.41	1.366	0	7	-1	-4		-152.128	-200.697
-0.007	2.25	-0.049	8.354	0	-4		-0.41	1.366	0	7	-1	-4		-146.942	-214.632
-0.007	2.25	0.107	8.356	0	-4		-0.426	1.376	0	7	-1	-4		-117.994	-226.859
-0.007	2.25	0	9	0	-4		-0.426	1.376	0	7	-1	-4		-117.892	-206.308
0	2.333	0	9	0	-4		-0.426	1.376	0	7	-1	-4		-149.017	-210.252
0	2.391	0	9	0	-4		-0.426	1.376	0	7	-1	-4		-115.918	-219.876
0.001	2.501	0	9	0	-4		-0.426	1.376	0	7	-1	-4		-130.414	-216.269
0.001	2.501	0	9	0	-4		-0.419	1.357	0	7	-1	-4		-107.99	-212.422
0.001	2.501	0	9	0	-4		-0.472	1.402	0	7	-1	-4		-112	-205.667
0.001	2.501	0	9	0	-4		-0.508	1.388	0	7	-1	-4		-123	-220.871
0	2.455	0	9	0	-4		-0.529	1.415	0	7	-1	-4		-142.54	-202.67
0	2.455	0	9	0	-4		-0.529	1.415	0	7	-1	-4		-132.201	-203.001
0	2.399	0	9	0	-4		-0.529	1.415	0	7	-1	-4		-110.609	-231.02
-0.001	2.455	0	9	0	-4		-0.539	1.446	0	7	-1	-4		-109.264	-218.846
-0.002	2.498	0	9	0	-4		-0.524	1.426	0	7	-1	-4		-157.512	-211.993
-0.002	2.498	0	9	0	-4		-0.524	1.426	0	7	-1	-4		-114.214	-225.222
-0.002	2.498	0	9	0	-4		-0.524	1.426	0	7	-1	-4		-84.8837	-214.998
-0.002	2.543	0	9	0	-4		-0.524	1.426	0	7	-1	-4		-112.194	-210.572
-0.002	2.543	0	9	0	-4		-0.524	1.426	0	7	-1	-4		-73.0032	-223.858
-0.002	2.543	0	9	0	-4		-0.524	1.426	0	7	-1	-4		-145	-225.976
-0.002	2.543	0	9	0	-4		-0.524	1.426	0	7	-1	-4		-129.004	-227.322
-0.002	2.543	0	9	0	-4		-0.524	1.426	0	7	-1	-4		-163.588	-233.222
-0.002	2.543	0	9	0	-4		-0.511	1.416	0	7	-1	-4		-142	-214.497
-0.002	2.543	0	9	0	-4		-0.524	1.431	0	7	-1	-4		-139	-219.278
-0.002	2.543	0	9	0	-4		-0.5	1.5	0	7	-1	-4		-149	-222.8
-0.002	2.543	0	9	0	-4		-0.5	1.5	0	7	-1	-4		-105.836	-215.889
-0.002	2.543	0	9	-0.092	-3.943		-0.504	1.5	0	7	-1	-4		-165.498	-231.559
0.003	2.597	0	9	0.01	-3.357		-0.504	1.5	0	7	-1	-4		-160.724	-218.652
0.003	2.597	0	9	0	-3		-0.504	1.5	0	7	-1	-4		-87.6127	-209.66
-0.002	2.634	0	9	0	-3		-0.504	1.5	0	7	-1	-4		-97.1437	-215.354
-0.002	2.634	0	9	0	-3		-0.504	1.5	0	7	-1	-4		-115.5	-218.209
-0.002	2.634	0	9	0	-3		-0.52	1.511	0	7	-1	-4		-138.986	-213.307
0	2.667	0	9	0	-3		-0.546	1.543	0	7	-1	-4		-143.647	-219.102
0	2.638	0	9	0	-3		-0.546	1.543	0	7	-1	-4		-164.279	-214.947
0	2.638	0	9	0	-3		-0.546	1.543	0	7	-1	-4		-132	-204.748
0	2.638	0	9	0	-3		-0.546	1.543	0	7	-1	-4		-141.977	-231.703
0	2.638	0	9	0	-3		-0.545	1.545	0	7	-1	-4		-138.143	-203.953
0	2.638	0	9	0	-3		-0.577	1.521	0	7	-1	-4		-146.005	-207.871
0	2.638	0	9	0	-3		-0.577	1.521	0	7	-1	-4		-102.132	-223.476
0	2.668	0	9	0	-3		-0.577	1.521	0	7	-1	-4		-123.913	-217.932
0	2.668	0	9	0	-3		-0.577	1.521	0	7	-1	-4		-141.32	-227.021
0	2.668	0	9	0	-3		-0.577	1.521	0	7	-1	-4		-76.9785	-228.635
0	2.668	0	9	0	-3		-0.577	1.521	0	7	-1	-4		-149.993	-217.096
0	2.668	0	9	0	-3		-0.577	1.521	0	7	-1	-4		-110.602	-217.467
-0.004	2.636	0	9	0	-3		-0.556	1.556	0	7	-1	-4		-147.4	-219.18
-0.004	2.636	0	9	0	-3		-0.643	1.562	0	7	-1	-4		-137.428	-220.136
-0.004	2.636	0	9	0	-3		-0.606	1.611	0	7	-1	-4		-155	-216.69
-0.004	2.636	0	9	0	-3		-0.617	1.662	0	7	-1	-4		-172.002	-212.017
0	2.668	0	9	0	-3		-0.617	1.662	0	7	-1	-4		-119.154	-225.304
0	2.668	0	9	0	-3		-0.677	1.675	0	7	-1	-4		-164.053	-202.219
0	2.668	0.205	8.93	0	-3		-0.677	1.675	0	7	-1	-4		-127.856	-222.771
-0.002	2.634	-0.083	8.846	0	-3		-0.677	1.675	0	7	-1	-4		-127	-213
-0.002	2.634	-0.314	8.56	0	-3		-0.721	1.604	0	7	-1	-4		-136.3	-228.237
-0.002	2.634	-0.038	8.461	0	-3		-0.704	1.686	0	7	-1	-4		-128.172	-212.241
-0.002	2.634	-0.016	8.545	0	-3		-0.749	1.743	0	7	-1	-4		-162.623	-215.986
-0.002	2.634	0	9	0	-3		-0.749	1.743	0	7	-1	-4		-99	-226.808
0	2.631	0	9	0	-3		-0.749	1.743	0	7	-1	-4		-149.013	-234.154
-0.002	2.664	0	9	0	-3		-0.749	1.743	0	7	-1	-4		-90.9965	-198.097
0	2.692	0	9	0	-3		-0.75	1.688	0	7	-1.275	-3.995		-147.198	-207.976
0	2.692	0	9	0	-3		-0.784	1.648	0	7	-1.614	-4.399		-80.0309	-222.526
0	2.692	0	9	0	-3		-0.784	1.648	0	7	-1.251	-4.098		-85.0142	-225.981
-0.001	2.751	0	9	0	-3		-0.803	1.612	0	7	-1.729	-4.46		-104.106	-231.208
-0.001	2.751	0	9	0	-3		-0.771	1.638	0	7	-1.379	-4.493		-136.243	-217.076
-0.001	2.751	0	9	0	-3		-1.039	1.69	0	7	-2.057	-4.168		-138	-233.985
-0.001	2.751	0	9	0	-3		-0.879	1.719	0	7	-1.476	-4.332		-132	-226.206
-0.001	2.751	0	9	0	-3		-0.971	1.668	0	7	-1.852	-4.18		-132.974	-217.091
-0.001	2.751	0	9	0	-3		-0.858	1.716	0	7	-2	-4		-118.056	-208.006
-0.001	2.751	0	9	0	-3		-0.971	1.69	0	7	-2	-4		-136	-236.487
-0.001	2.751	0	9	0	-3		-0.914	1.732	0	7	-2	-4		-125.705	-218.54
-0.001	2.751	0	9	0	-3		-0.914	1.732	0	7	-2	-4		-129.985	-220.163
-0.001	2.751	0	9	0	-3		-0.923	1.846	0	7	-1.99	-4.023		-147	-224.474
-0.001	2.751	0	9	0	-3		-0.88	1.836	0	7	-1.521	-4.078		-160.989	-217.962
0	2.769	0	9	0	-3		-0.88	1.836	0	7	-1.408	-4.076		-116.999	-213.846
-0.002	2.748	0	9	0	-3		-0.88	1.836	0	7	-1.388	-4.003		-110.236	-229.697
-0.002	2.748	0	9	0	-3		-0.88	1.836	0	7	-1.548	-4.149		-74.991	-229.931
-0.002	2.748	0	9	0	-3		-0.88	1.836	0	7	-1.351	-4.157		-160.952	-215.146
0	2.769	0	9	0	-3		-0.88	1.836	0	7	-1.504	-4.1		-160.077	-212.462
0	2.769	0	9	0	-3		-0.87	1.821	0	7	-1	-4		-113.876	-211.565
0	2.769	0	9	0	-3		-0.833	1.833	0	7	-1	-4		-140.255	-209.019
0	2.769	0	9	0	-3		-0.833	1.833	0	7	-1	-4		-94.004	-221.071
-0.005	2.745	0	9	0	-3		-0.833	1.833	0	7	-1	-4		-114.607	-215.98
-0.005	2.745	0	9	0	-3		-0.794	1.791	0	7	-1	-4		-120.002	-219.308
-0.005	2.745	0	9	0	-3		-0.733	1.716	0	7	-1	-4		-122.567	-222.861
-0.005	2.745	0	9	0	-3		-0.733	1.716	0	7	-1	-4		-158	-231.991
-0.005	2.745	0	9	0	-3		-0.733	1.716	0	7	-1	-4		-117	-217.01
-0.005	2.745	0	9	0	-3		-0.733	1.716	0	7	-1	-4		-141.29	-222.807
-0.005	2.745	0	9	0	-3		-0.667	1.833	0	7	-1	-4		-123.018	-220.105
-0.005	2.745	0	9	0	-3		-0.667	1.833	0	7	-1	-4		-132	-228.016
-0.005	2.745	0	9	0	-3		-0.667	1.833	0	7	-1	-4		-132.281	-204.43
-0.005	2.745	0	9	0	-3		-0.667	1.833	0	7	-1	-4		-144.041	-225.61
-0.005	2.745	0	9	0	-3		-0.689	1.771	0	7	-1	-4		-99.4167	-213.996
0	2.727	0	9	0	-3		-0.689	1.771	0	7	-1	-4		-154.15	-235.247
0	2.727	0	9	0	-3		-0.689	1.771	0	7	-1	-4		-147	-208.771
0	2.692	0	9	0	-3		-0.689	1.771	0	7	-1	-4		-99	-210.214
0.005	2.727	0	9	0	-3		-0.63	1.772	0	7	-1	-4		-109	-214.988
0	2.745	0	9	0	-3		-0.63	1.772	0	7	-1	-4		-144.231	-217.273
0	2.745	0	9	0	-3		-0.63	1.772	0	7	-1	-4		-140.878	-221.283
0	2.745	0	9	0	-3		-0.63	1.772	0	7	-1	-4		-143.999	-209.224
0.003	2.725	0	9	0	-3		-0.62	1.781	0	7	-1	-4		-144.026	-212.883
0.001	2.751	0	9	0	-3		-0.62	1.781	0	7	-1	-4		-133.289	-222.545
0.001	2.729	0	9	0	-3		-0.651	1.757	0	7	-1	-4		-103.989	-229.223
0.001	2.729	0	9	0	-3		-0.631	1.772	0	7	-1	-4		-137.058	-217.315
0.001	2.729	0	9	0	-3		-0.631	1.772	0	7	-1	-4		-91.9958	-216.464
0	2.702	0	9	0	-3		-0.683	1.779	0	7	-1	-4		-162.216	-218.032
0	2.702	0	9	0	-3		-0.727	1.727	0	7	-1	-4		-148.33	-233.325
0.001	2.728	0	9	0	-3		-0.727	1.727	0	7	-1	-4		-95.0765	-216.047
0.001	2.728	0	9	0	-3		-0.727	1.727	0	7	-1	-4		-138	-207.047
0.001	2.728	0	9	0	-3		-0.727	1.727	0	7	-1	-4		-170.015	-220.424
0.002	2.698	0	9	0	-3		-0.704	1.732	0	7	-1	-4		-110.308	-220.81
0.002	2.698	0	9	0	-3		-0.704	1.732	0	7	-1	-4		-138.76	-215.742
0.007	2.669	0	9	0	-3		-0.667	1.667	0	7	-1	-4
0.007	2.669	0	9	0	-3		-0.667	1.667	0	7	-1	-4
0.007	2.669	0	9	0	-3		-0.667	1.667	0	7	-1	-4
0.007	2.669	0	9	0	-3		-0.654	1.654	0	7	-1	-4
0.006	2.702	0	9	0	-3		-0.634	1.67	0	7	-1	-4
0.002	2.725	0	9	0	-3		-0.634	1.67	0	7	-1	-4
0.002	2.725	0	9	0	-3		-0.634	1.67	0	7	-1	-4
0	2.745	0	9	0	-3		-0.634	1.67	0	7	-1	-4
0	2.818	0	9	0	-3		-0.634	1.67	0	7	-1	-4
0	2.818	0	9	-0.003	-2.997		-0.634	1.67	0	7	-1	-4
0	2.88	0	9	0.061	-3.323		-0.634	1.67	0	7	-1	-4
0	2.9	0	9	0.337	-2.984		-0.634	1.67	0	7	-1	-4
-0.016	2.863	0	9	-0.046	-3.096		-0.677	1.684	0	7	-1	-4
-0.018	2.889	0	9	-0.047	-3.043		-0.664	1.667	0	7	-1	-4
-0.018	2.889	0	9	-0.164	-3.236		-0.664	1.667	0	7	-1	-4
-0.019	2.885	0	9	-0.002	-2.941		-0.664	1.667	0	7	-1	-4
-0.019	2.885	0	9	0	-3		-0.664	1.667	0	7	-1	-4
-0.013	2.889	0	9	0	-3		-0.664	1.667	0	7	-1	-4
0.004	2.879	0	9	0	-3		-0.654	1.813	0	7	-1	-4
0.008	2.865	0	9	0	-3		-0.654	1.813	0	7	-1	-4
0.008	2.865	0	9	0	-3		-0.654	1.813	0	7	-1	-4
0	2.875	0	9	0	-3		-0.67	1.866	0	7	-1	-4
0.005	2.894	0	9	0	-3		-0.662	1.857	0	7	-1	-4
0.012	2.887	0	9	0	-3		-0.623	1.899	0	7	-1	-4
0.003	2.898	0	9	0	-3		-0.593	1.902	0	7	-1	-4
0.003	2.898	0	9	0	-3		-0.589	1.927	0	7	-1	-4
0	2.905	0	9	0	-3		-0.589	1.927	0	7	-1	-4
0	2.905	0	9	0	-3		-0.589	1.927	0	7	-1	-4
0	2.911	0	9	0	-3		-0.589	1.927	0	7	-1	-4
0	2.9	0	9	0	-3		-0.589	1.927	0	7	-1	-4
0	2.9	0	9	0	-3		-0.626	1.915	0	7	-1	-4
0	2.9	0	9	0	-3		-0.626	1.915	0	7	-1	-4
0	2.9	0	9	0	-3		-0.626	1.915	0	7	-1	-4
0	2.9	0	9	0	-3		-0.626	1.915	0	7	-1	-4
0	2.9	0	9	0	-3		-0.626	1.915	0	7	-1.075	-3.84
0	2.9	0	9	0	-3		-0.69	1.915	-0.165	7.136	-1.787	-4.076
0	2.9	0	9	0	-3		-0.707	2.162	0.33	8.1	-1.776	-3.78
0.006	2.882	0	9	0	-3		-0.707	2.162	0.205	8.034	-1.816	-3.883
0.006	2.882	0	9	0	-3		-0.707	2.162	0.308	7.997	-1.837	-3.821
0.003	2.891	0	9	0	-3		-0.707	2.162	0.32	7.981	-1.781	-3.794
0.003	2.879	0	9	0	-3		-0.781	2.205	0.704	7.88	-2.314	-3.552
0.006	2.887	0	9	0	-3		-0.771	2.096	0.274	7.914	-1.86	-3.778
0.006	2.887	0	9	0	-3		-0.757	2.112	0.405	7.9	-1.885	-3.729
0.005	2.904	0	9	0	-3		-0.757	2.112	0.252	8.062	-1.806	-3.813
0.005	2.904	0	9	0	-3		-0.757	2.112	0.242	7.874	-1.801	-3.795
0.005	2.904	0	9	0	-3		-0.9	2.141	0.738	7.744	-2.687	-3.481
0.001	2.999	0	9	0	-3		-0.836	2.038	0.219	7.674	-2	-3
0.001	2.999	0	9	0	-3		-0.727	2.092	1.559	7.64	-2	-3
0	3	0	9	0	-3		-0.778	2.189	0.425	8.222	-2	-3
0	3	0	9	0	-3		-0.78	2.127	1.11	7.816	-2	-3
0	3	0	9	0	-3		-0.814	2.27	0.417	8.092	-2	-3
0	3	0	9	0	-3		-0.814	2.27	0.347	8.086	-2	-3
0	3	0	9	0	-3		-0.884	2.293	0.803	7.929	-2	-3
0	3	0	9	0	-3		-0.979	2.316	0.281	8	-2	-3
0	2.999	0	9	0	-3		-0.848	2.27	0.877	8.016	-2	-3
0	2.999	0	9	0	-3		-0.966	2.37	0.259	8.171	-2	-3
0	2.999	0	9	0.003	-2.89		-0.949	2.46	0.589	8.256	-2	-3
0	3	0	9	0.105	-3.1		-0.99	2.532	0.696	8.377	-2	-3
0	3	0	9	-0.148	-2.962		-0.991	2.584	0.769	8.472	-2	-3
0	3	0	9	-0.084	-3.004		-1.02	2.67	0	9	-2	-3
0	3	0	9	-0.097	-2.968		-1.077	2.769	0	9	-2	-3
0	3	0	9	0	-3.163		-1.077	2.769	0	9	-2	-3
-0.001	2.999	0	9	-0.162	-3.133		-1.077	2.769	0	9	-2	-3
-0.001	2.999	0	9	-0.034	-3.142		-1.077	2.769	0	9	-2	-3
-0.001	3	0	9	0.014	-2.876		-1.078	2.808	0	9	-2	-3
-0.001	3	0	9	-0.04	-2.913		-1.078	2.808	0	9	-2	-3
-0.001	3	0	9	0.046	-2.667		-1.084	2.856	0	9	-2	-3
-0.001	3	0	9	-0.045	-2.883		-1.084	2.856	0	9	-2	-3
-0.001	3	0	9	0.111	-3.059		-1.091	2.909	0	9	-2	-3
-0.012	3.099	0	9	-0.01	-2.772		-1.091	2.909	0	9	-2	-3
-0.011	3.096	0	9	-0.065	-2.912		-1.091	2.909	0	9	-2	-3
-0.011	3.096	-0.063	8.997	-0.111	-2.923		-1.091	2.909	0	9	-2	-3
0.007	3.131	0.046	9.048	-0.068	-2.862		-1.091	2.909	0	9	-2	-3
0.007	3.131	0.098	9.15	0	-3		-1.091	2.909	0	9	-2	-3
0.007	3.193	0.281	9.24	0	-3		-1.107	3.046	0	9	-2	-3
0.007	3.193	0.214	9.21	0	-3		-1.091	2.971	0	9	-2	-3
0.007	3.193	0.029	9.201	0	-3		-1.091	2.971	0	9	-2	-3
0.007	3.193	0.101	9	0	-3		-1.091	2.971	0	9	-2	-3
0.007	3.193	0.188	9.348	0	-3		-1.077	3.077	0	9	-2	-3
0.007	3.193	0.147	9.266	0	-3		-1.083	3.083	0	9	-2	-3
0	3.2	0.091	9.144	0	-3		-1.083	3.083	0	9	-2	-3
0	3.2	0.114	9.239	0	-3		-1.083	3.083	0	9	-2	-3
0	3.123	0.073	8.958	0	-3		-1.077	3.077	0	9	-2.029	-3.031
0	3.123	0.172	9.069	0	-3		-1.117	3.097	0	9	-2.565	-2.685
0	3.123	0.072	9.289	0	-3		-1.117	3.097	0	9	-2.466	-2.771
0	3.123	0.166	9.15	0	-3		-1.117	3.097	0	9	-2.563	-2.557
0.004	3.211	0.197	9.183	0	-3		-1.117	3.097	0	9	-2.764	-2.627
0.004	3.211	0.132	9.286	0	-3		-1.117	3.097	0	9	-2.511	-2.8
0.004	3.211	0.089	9.291	0	-3		-1.117	3.097	0	9	-2.665	-2.62
0.004	3.211	0	10	0	-3		-1.146	3.07	0	9	-2.604	-2.893
-0.003	3.283	0	10	0	-3		-1.146	3.07	0	9	-2.512	-2.831
-0.003	3.283	0	10	0	-3		-1.161	3.077	0	9	-2.588	-2.823
-0.003	3.283	0	10	0	-3		-1.242	3.112	0	9	-3.035	-2.542
-0.003	3.283	0	10	0	-3		-1.215	3.105	0	9	-2.504	-2.579
-0.003	3.283	0	10	0.059	-3.251		-1.215	3.105	0	9	-2.526	-2.802
-0.012	3.312	0	10	-0.081	-2.496		-1.215	3.105	0	9	-2.694	-2.891
-0.009	3.342	0	10	0.014	-2.7		-1.215	3.105	0	9	-2.583	-2.674
-0.009	3.342	0	10	0.15	-2.422		-1.215	3.105	0	9	-3	-3
0	3.375	0	10	-0.151	-2.615		-1.25	3.083	0	9	-3	-3
-0.001	3.446	0	10	0.051	-2.825		-1.217	3.111	0	9	-3	-3
-0.001	3.446	0	10	-0.163	-2.59		-1.217	3.111	0	9	-3	-3
-0.001	3.446	0	10	0.037	-2.54		-1.217	3.111	0	9	-3	-3
-0.001	3.446	0	10	-0.102	-2.527		-1.25	3.167	0	9	-3	-3
-0.001	3.446	0	10	0.089	-2.71		-1.236	3.159	0	9	-3	-3
-0.001	3.446	0	10	0	-2		-1.225	3.244	0	9	-3	-3
0.003	3.543	0	10	0	-2		-1.216	3.229	0	9	-3	-3
-0.001	3.584	0	10	0	-2		-1.216	3.229	0	9	-3	-3
-0.001	3.584	0	10	-0.005	-2.051		-1.216	3.229	0	9	-3	-3
-0.004	3.547	0	10	0.057	-2.572		-1.216	3.229	0	9	-3	-3
0.002	3.498	0	10	0.163	-2.452		-1.216	3.229	0	9	-3	-3
0.002	3.498	0	10	-0.033	-2.504		-1.216	3.229	0	9	-3	-3
0.002	3.498	0	10	0.121	-2.539		-1.281	3.36	0	9	-3	-3
0.002	3.498	0	10	-0.039	-2.557		-1.281	3.36	0	9	-2.962	-2.993
0.002	3.498	-0.042	9.891	0.035	-2.617		-1.271	3.344	0	9	-2.614	-2.362
0.001	3.44	-0.101	9.496	0.061	-2.667		-1.271	3.344	0	9	-2.579	-2.542
0.001	3.44	-0.016	9.468	0.093	-2.577		-1.271	3.344	0	9	-2.491	-2.398
0.001	3.44	-0.272	9.363	0.139	-2.532		-1.271	3.344	0	9	-2.575	-2.411
0.001	3.44	0.069	9.632	0.031	-2.462		-1.271	3.344	0	9	-2.591	-2.46
0.005	3.556	0	10	-0.054	-2.253		-1.337	3.418	0	9	-3.029	-2.501
0.01	3.667	0	10	0.054	-2.164		-1.295	3.391	0	9	-2.86	-2.498
0.01	3.667	0	10	0.024	-2.48		-1.295	3.391	0	9	-2.706	-2.52
0.01	3.667	0	10	0.136	-2.392		-1.295	3.391	0	9	-2.618	-2.501
0.004	3.727	0	10	0.064	-2.426		-1.295	3.391	0	9	-2.8	-2.616
0.004	3.727	0	10	0.157	-2.237		-1.263	3.351	0	9	-2.789	-2.753
0.004	3.727	-0.144	9.966	0.076	-2.431		-1.296	3.328	0	9	-2.874	-2.278
0	3.727	-0.127	9.624	-0.128	-2.202		-1.277	3.339	0	9	-2.591	-2.639
0	3.727	-0.065	9.653	0	-2		-1.277	3.339	0	9	-2.548	-2.526
-0.003	3.75	0.015	9.594	0	-2		-1.277	3.339	0	9	-3	-2
-0.003	3.75	0.14	9.688	0	-2		-1.298	3.367	0	9	-3	-2
-0.003	3.75	-0.078	9.911	0	-2		-1.333	3.417	0	9	-3	-2
-0.003	3.75	0.023	9.76	0	-2		-1.333	3.417	0	9	-3	-2
-0.001	3.818	0.207	9.8	0	-2		-1.333	3.417	0	9	-3	-2
-0.001	3.818	-0.136	9.648	-0.047	-1.8		-1.333	3.417	0	9	-3	-2
-0.001	3.799	0.039	9.901	-0.01	-2.154		-1.333	3.417	0	9	-3	-2
-0.001	3.773	0.199	9.839	0.003	-2.09		-1.333	3.417	0	9	-3	-2
-0.001	3.773	-0.077	9.752	0.026	-2.286		-1.333	3.417	0	9	-3	-2
-0.001	3.773	-0.177	9.927	0.121	-2.366		-1.333	3.417	0	9	-3	-2
-0.001	3.773	0.124	9.935	0	-2		-1.373	3.499	0	9	-3	-2
-0.004	3.796	-0.091	9.971	0	-2		-1.354	3.466	0	9	-3	-2
-0.004	3.796	-0.252	9.841	0	-2		-1.354	3.466	0	9	-3	-2
-0.002	3.816	0.073	9.668	0	-2		-1.354	3.466	0	9	-3	-2
-0.002	3.816	-0.037	9.688	0	-2		-1.364	3.455	0	9	-3	-2
-0.002	3.816	-0.044	9.74	0	-2		-1.337	3.419	0	9	-3	-2
-0.002	3.816	-0.084	9.904	0	-2		-1.337	3.419	0	9	-3	-2
0	3.833	-0.05	9.78	0	-2		-1.337	3.419	0	9	-3	-2
0	3.833	-0.1	9.904	0	-2		-1.337	3.352	0	9	-3	-2
0	3.833	0.167	9.881	0	-2		-1.369	3.41	0	9	-3	-2
0	3.833	-0.165	9.659	0	-2		-1.369	3.41	0	9	-3	-2
-0.007	3.916	-0.006	9.95	0	-2		-1.369	3.41	0	9	-3	-2
-0.007	3.916	-0.088	9.931	0	-2		-1.369	3.41	0	9	-3	-2
-0.007	3.916	0.029	9.866	0	-2		-1.355	3.417	0	9	-3	-2
-0.007	3.916	-0.008	9.95	0	-2		-1.363	3.432	0	9	-3	-2
-0.007	3.916	-0.122	10.049	0	-2		-1.363	3.432	0.044	9.03	-3	-2
-0.007	3.916	-0.166	9.954	0	-2		-1.355	3.455	0.036	9.283	-3	-2
-0.007	3.916	-0.105	10.01	0	-2		-1.355	3.455	-0.17	9.392	-3	-2
-0.007	3.916	0	10	0	-2		-1.355	3.455	0.01	9.094	-3	-2
0	3.923	0	10	0	-2		-1.355	3.455	0	10	-3	-2
0	3.923	0	10	-0.001	-1.977		-1.356	3.502	0	10	-3	-2
0.014	3.916	0	10	0.121	-2.245		-1.364	3.516	0	10	-3	-2
0.014	3.916	0	10	0.226	-2.105		-1.385	3.538	0	10	-3	-2
0.014	3.916	0	10	0.071	-2.237		-1.385	3.538	0	10	-3	-2
0.014	3.916	0	10	0.201	-2.227		-1.401	3.477	0	10	-3	-2
0.007	3.917	0	10	0	-2		-1.401	3.477	0	10	-3	-2
0	3.923	0	10	0	-2		-1.401	3.477	0	10	-3	-2
0.003	3.92	0	10	0	-2		-1.334	3.54	0	10	-3	-2
0.004	3.906	0	10	0	-2		-1.367	3.521	0	10	-3	-2
0.004	3.906	0	10	0	-2		-1.367	3.521	0	10	-3	-2
0.003	3.92	0	10	0	-2		-1.367	3.521	0	10	-3	-2
0.003	3.92	0	10	0	-2		-1.385	3.538	0	10	-3	-2
0.003	3.92	0	10	0	-2		-1.385	3.538	0	10	-2.992	-1.97
0.003	3.92	-0.044	9.921	0	-2		-1.377	3.596	0	10	-2.739	-2.493
-0.003	3.912	0.14	9.766	0	-2		-1.377	3.596	0.031	10.115	-2.67	-2.268
-0.003	3.912	-0.101	9.832	0	-2		-1.377	3.539	0.065	9.216	-2.765	-2.184
-0.012	3.912	-0.21	9.796	0	-2		-1.364	3.545	0.274	9.316	-3.183	-2.304
-0.012	3.912	-0.024	9.836	0	-2		-1.364	3.545	-0.06	9.223	-3	-2
-0.012	3.912	-0.046	9.744	0	-2		-1.359	3.563	0.479	9.412	-3	-2
-0.012	3.912	0.068	9.778	0	-2		-1.383	3.569	0.156	9.428	-3	-2
-0.014	3.916	-0.059	9.965	0	-2		-1.349	3.581	0	10	-3	-2
-0.014	3.916	-0.038	9.941	0	-2		-1.405	3.658	0	10	-3	-2
-0.014	3.916	0.057	10.048	0	-2		-1.365	3.631	0	10	-3	-2
-0.014	3.916	-0.065	9.836	0	-2		-1.365	3.631	0	10	-3	-2
-0.014	3.916	0	10	0	-2		-1.365	3.631	0	10	-3	-2
-0.007	3.923	0	10	0	-2		-1.371	3.662	0	10	-3	-2
-0.007	3.923	0	10	0	-2		-1.385	3.692	0	10	-3	-2
-0.007	3.923	0	10	0	-2		-1.363	3.68	0	10	-3	-2
-0.007	3.923	0	10	0	-2		-1.363	3.68	0	10	-3	-2
-0.007	3.923	0	10	0	-2		-1.381	3.683	0	10	-3	-2
-0.007	3.923	0	10	0	-2		-1.381	3.683	0	10	-3	-2
-0.007	3.923	0	10	0	-2		-1.381	3.683	0	10	-3	-2
-0.007	3.923	0	10	0	-2		-1.381	3.683	0	10	-3	-2
0	3.923	0	10	0	-2		-1.381	3.683	0	10	-3	-2
0	3.923	0	10	0	-2		-1.381	3.683	0	10	-3	-2
0	3.923	0	10	0	-2		-1.418	3.688	0	10	-3	-2
0	3.923	0	10	0	-2		-1.403	3.696	0	10	-3	-2
0	3.923	0	10	0	-2		-1.403	3.696	0	10	-3	-2
0	3.923	0	10	0	-2		-1.403	3.696	0	10	-3	-2
0	3.923	0	10	0	-2		-1.403	3.696	0	10	-3	-2
0	3.923	0	10	0	-2		-1.403	3.696	0	10	-3	-2
0.003	3.914	0	10	0	-2		-1.403	3.696	0	10	-3	-2
0.003	3.914	0	10	0	-2		-1.403	3.696	-0.011	10.174	-3	-2
0.003	3.914	0	10	0	-2		-1.354	3.728	0.531	9.491	-3.007	-2.093
0.003	3.914	0	10	0	-2		-1.364	3.727	0.169	9.569	-2.824	-2.191
0.003	3.914	0	10	0	-2		-1.336	3.718	-0.038	9.59	-2.728	-2.156
0	3.909	0	10	0	-2		-1.336	3.718	0.148	9.433	-3	-2
0	3.909	0	10	0	-2		-1.315	3.701	0	10	-3	-2
0	3.909	0	10	0	-2		-1.355	3.75	0	10	-3	-2
0	3.909	0	10	0	-2		-1.363	3.765	0	10	-3	-2
0	3.909	0	10	0	-2		-1.363	3.765	0	10	-3	-2
0	3.909	0	10	0	-2		-1.363	3.765	0	10	-3	-2
0.003	3.914	0	10	0	-2		-1.363	3.765	0	10	-3	-2
0	3.923	0	10	0	-2		-1.363	3.765	0	10	-3	-2
0	3.923	0	10	0	-2		-1.363	3.765	0	10	-3	-2
0	3.923	0	10	0	-2		-1.363	3.765	0	10	-3	-2
0	3.923	0	10	0	-2		-1.363	3.765	0	10	-3	-2
-0.007	3.91	0	10	0	-2		-1.363	3.765	0	10	-3	-2
-0.007	3.91	0	10	0	-2		-1.364	3.818	0	10	-3	-2
-0.007	3.91	0	10	0	-2		-1.314	3.866	0	10	-3	-2
-0.007	3.91	0	10	0	-2		-1.314	3.866	0	10	-3	-2
-0.007	3.91	0	10	0	-2		-1.272	3.881	0	10	-3.03	-1.937
-0.007	3.91	0	10	0	-2		-1.252	3.847	0	10	-2.881	-1.972
-0.007	3.91	0	10	0	-2		-1.252	3.847	0	10	-2.56	-1.908
0	3.909	0	10	0.019	-2.074		-1.3	3.9	0	10	-2.877	-1.947
0	3.889	0	10	0.285	-1.971		-1.3	3.9	0	10	-2.699	-1.949
0	3.889	0	10	-0.001	-2.205		-1.3	3.9	0.03	10.08	-2.653	-1.894
0	3.889	0	10	0.074	-2.124		-1.267	3.884	0.328	9.708	-2.797	-1.997
-0.009	3.866	0	10	0.039	-2.038		-1.263	3.94	0.277	9.805	-3.063	-1.842
-0.009	3.866	0	10	0.227	-2.1		-1.263	3.94	0.325	9.551	-2.971	-1.951
-0.009	3.866	0	10	0.037	-2.242		-1.226	3.936	0.605	9.534	-3.516	-1.658
-0.009	3.866	0	10	0.187	-2.149		-1.318	3.934	0.34	9.811	-2.699	-1.798
0.015	3.89	0	10	0.245	-2.151		-1.318	3.934	0.29	9.739	-2.717	-1.859
0.013	3.902	-0.207	9.877	0.102	-1.882		-1.318	3.934	0.194	9.675	-2.807	-1.755
0	3.89	-0.055	9.809	-0.024	-1.969		-1.366	3.924	-0.061	9.814	-2.609	-1.91
-0.009	3.866	-0.145	9.683	0	-2		-1.366	3.924	0.113	9.721	-2.823	-1.944
-0.025	3.883	-0.304	9.835	0	-2		-1.366	3.924	0.116	9.706	-3.014	-1.754
-0.035	3.882	0	10	0	-2		-1.366	3.924	0.177	9.752	-2.866	-1.977
-0.016	3.895	0	10	0	-2		-1.293	3.946	1.033	9.544	-3.647	-1.437
-0.016	3.895	0	10	0	-2		-1.332	4.06	0.727	9.942	-3.294	-1.597
-0.016	3.895	0	10	0	-2		-1.357	4.11	0.444	9.937	-2.847	-1.565
-0.016	3.895	0	10	0	-2		-1.357	4.11	0.178	9.934	-2.974	-1.443
-0.016	3.895	0	10	-0.075	-2.018		-1.364	4.182	0.639	10.047	-3.317	-1.556
-0.006	3.883	0	10	-0.019	-2.193		-1.364	4.182	0.261	10.062	-2.915	-1.397
-0.008	3.849	0	10	0.181	-2.098		-1.364	4.182	0.224	10.018	-2.771	-1.607
-0.007	3.851	0	10	0.24	-2.236		-1.364	4.182	0.228	9.826	-2.848	-1.407
-0.007	3.851	0.072	10.033	0.32	-2.13		-1.364	4.182	0.333	9.98	-3	-1
-0.036	3.795	-0.184	9.794	0.046	-2.31		-1.354	4.254	0.691	10.088	-3	-1
-0.005	3.884	-0.104	9.799	-0.046	-2.265		-1.372	4.245	0.234	10.001	-3	-1
-0.005	3.884	-0.072	9.779	0.035	-2.059		-1.308	4.318	0.625	10.106	-3	-1
-0.005	3.884	0.147	9.88	-0.029	-2.1		-1.308	4.318	0.508	9.957	-3.106	-1.208
-0.005	3.884	-0.2	9.864	0.159	-2.13		-1.31	4.269	0.429	10.081	-2.99	-1.611
0	3.999	-0.05	10.115	0.072	-2.222		-1.31	4.269	0	10	-3.06	-1.644
0	3.999	0.121	9.979	-0.079	-1.835		-1.349	4.318	0	10	-3.361	-1.459
0	3.999	-0.165	9.813	-0.167	-1.967		-1.387	4.29	0	10	-3.07	-1.546
0	3.999	0.163	10.07	0	-2		-1.387	4.29	0	10	-2.991	-1.366
0	3.999	0.144	10.036	0	-2		-1.348	4.421	0	10	-3.328	-1.115
-0.001	4	0.052	9.921	0	-2		-1.348	4.363	0	10	-3.166	-1.37
0	4	-0.116	9.869	0	-2		-1.348	4.363	0	10	-3.062	-1.396
0	4	-0.038	10.022	0	-2		-1.278	4.38	0	10	-2.92	-1.24
0	4	0	10	0	-2		-1.278	4.38	0	10	-3.116	-1.201
0	4	0	10	0	-2		-1.278	4.38	-0.022	10.054	-2.919	-1.376
0	4	0	10	-0.087	-1.903		-1.213	4.408	0.597	10.125	-3.117	-1.344
0.001	4	0	10	0.212	-2.112		-1.166	4.476	1.128	10.171	-3.335	-1.025
0.001	4	0	10	-0.095	-1.872		-1.234	4.444	0.609	10.232	-3.235	-1.397
0.001	4	0	10	0.033	-1.961		-1.234	4.444	0.683	10.317	-3.124	-1.221
0.001	4	0	10	0.036	-2.032		-1.234	4.444	1	10	-3.023	-1.387
0.001	4	0	10	-0.14	-2.076		-1.087	4.554	1	10	-3.508	-0.762
0.001	4	0	10	-0.1	-1.918		-1.159	4.404	1	10	-3	-1
0.001	4	0	10	0.197	-2.026		-1.102	4.493	1	10	-3	-1
0.001	4	0	10	0.056	-2.176		-1.159	4.438	1	10	-3	-1
0	4	0	10	-0.001	-2.213		-1.159	4.438	1	10	-3	-1
0	4	0	10	0.219	-2.05		-1.191	4.535	1	10	-3	-1
0	4	0	10	-0.106	-2.133		-1.275	4.733	1	10	-3	-1
0	4	0	10	0.029	-2.116		-1.173	4.644	1	10	-3	-1
0	4	0	10	-0.051	-1.995		-1.134	4.683	1	10	-3	-1
0	4	0	10	0.15	-2.042		-1.177	4.706	1	10	-3	-1
0	4	0	10	0.114	-2.009		-1.177	4.706	1	10	-3	-1
0	4	0	10	0.163	-2.025		-1.177	4.706	1	10	-3	-1
0	4	0	10	-0.206	-1.943		-1.178	4.761	1	10	-2.898	-0.97
0	4	0	10	-0.05	-2.008		-1.15	4.708	1	10	-2.947	-0.849
0	4	0	10	-0.112	-2.003		-1.15	4.708	1	10	-3.042	-0.885
0	4	0	10	0	-2		-1.15	4.708	1	10	-3.07	-1.111
-0.001	4	0	10	0	-2		-1.157	4.632	1	10	-2.909	-1.06
0	4	0	10	0	-2		-1.197	4.867	1	10	-3.813	-0.737
0	3.999	0	10	0	-2		-1.129	4.712	1	10	-3	-1
0	3.999	0	10	0	-2		-1.134	4.764	1	10	-3	-1
0	4	0	10	0	-2		-1.103	4.861	1	10	-3	-1
0	4	0	10	-0.049	-2.049		-1.128	4.793	1	10	-3	-1
0.001	4	0	10	0.284	-1.963		-1.128	4.793	1	10	-3	-1
0.001	4	0	10	0.139	-2.222		-1.128	4.793	1	10	-3	-1
0.001	4	0	10	0.076	-2.019		-1.149	4.794	1	10	-3	-1
0.001	4	0	10	0.016	-1.801		-1.137	4.779	1	10	-3	-1
0	4	0	10	-0.059	-1.888		-1.181	4.738	1	10	-3	-1
0	4	0	10	-0.035	-1.978		-1.189	4.83	1	10	-3	-1
0.001	3.999	0	10	-0.118	-2.08		-1.18	4.81	1	10	-3	-1
0.001	4	0	10	-0.03	-1.954		-1.199	4.789	1	10	-3	-1
0.001	4.001	0	10	0.057	-1.974		-1.199	4.789	1	10	-3	-1
0.001	4.001	0	10	0.091	-2.372		-1.199	4.789	1	10	-3	-1.018
0.001	4	0	10	0.074	-1.857		-1.212	4.802	1	10	-3.344	-1.057
0.001	4	0	10	-0.027	-2.043		-1.246	4.825	1	10	-3.629	-0.806
0	4.001	0	10	0.033	-1.817		-1.222	4.843	1	10	-3.342	-0.964
0	4.001	0	10	-0.065	-2.005		-1.251	4.82	1	10	-3.261	-1.034
0.001	4.12	0	10	0.08	-1.789		-1.251	4.82	1	10	-3.054	-0.67
0	4.106	0	10	-0.074	-1.992		-1.251	4.82	1	10	-3.283	-1.024
0	4.106	0	10	-0.145	-1.921		-1.251	4.82	1	10	-3.162	-0.918
0	4.106	0	10	0.204	-1.706		-1.251	4.82	1	10	-3.092	-0.884
0	4.106	0	10	-0.14	-2.017		-1.251	4.82	1	10	-3.253	-0.971
0	4.106	0	10	0	-2		-1.325	4.844	1	10	-3.878	-0.7
0.002	4.096	0	10	0	-2		-1.294	4.832	1	10	-3.401	-0.937
0.002	4.096	0	10	0	-2		-1.294	4.832	1	10	-3.192	-0.837
0.002	4.096	0	10	-0.012	-1.8		-1.294	4.832	1	10	-3.281	-0.761
0	4.106	0	10	0.093	-1.882		-1.294	4.832	1	10	-3.226	-0.793
0	4.106	0	10	-0.012	-1.856		-1.294	4.832	1	10	-3.321	-1.024
0	4.106	0	10	-0.059	-1.865		-1.294	4.832	1	10	-3.304	-0.836
0.005	4.12	0	10	0.139	-1.829		-1.263	4.847	1	10	-4	-1
0.001	3.999	0	10	-0.008	-1.919		-1.305	4.825	1	10	-4	-1
0.001	3.999	0	10	-0.01	-2.113		-1.321	4.818	1	10	-4	-1
0	4	0	10	0.038	-2.157		-1.321	4.818	1	10	-4	-1
0	4	0	10	-0.164	-1.965		-1.321	4.818	1	10	-4	-1
0	4	0	10	-0.167	-1.956		-1.321	4.818	1	10	-4	-1
0	4	0	10	0.058	-2.106		-1.321	4.818	1	10	-4	-1
0	4	0	10	-0.003	-1.882		-1.321	4.818	1	10	-4	-1
0	4	0	10	0.136	-2.017		-1.321	4.818	1	10	-4	-1
0	4	0	10	0	-2		-1.321	4.818	1	10	-4	-1
0	3.999	0	10	0	-2		-1.321	4.818	1	10	-4	-1
0	3.999	0	10	0	-2		-1.321	4.818	1	10	-4	-1
0	3.999	0	10	0	-2		-1.321	4.818	1	10	-4	-1
0	3.999	0.036	9.942	0	-2		-1.321	4.818	1	10	-4	-1
0.001	3.999	0.105	10.066	0	-2		-1.277	4.879	1	10	-4	-1
0.001	3.999	0.153	9.834	0	-2		-1.277	4.879	1	10	-4	-1
0	4	-0.102	9.901	0	-2		-1.258	4.889	1	10	-4	-1
0	4	-0.159	9.937	0	-2		-1.231	4.923	1	10	-4	-1
0	4	0.249	9.933	0	-2		-1.231	4.923	1	10	-4	-1
0	4	0.006	10.072	0	-2		-1.22	4.942	1	10	-4	-1
0	4	0.171	10.027	0	-2		-1.21	4.935	1	10	-4	-1
0	3.999	-0.067	10.041	0	-2		-1.21	4.935	1	10	-4	-1
0	3.999	0	10	0	-2		-1.21	4.935	1	10	-4	-1
-0.001	3.998	0	10	0	-2		-1.213	4.943	1	10	-4	-1
-0.001	3.999	0	10	0	-2		-1.213	4.943	1	10	-4	-1
-0.001	3.999	0	10	0	-2		-1.213	4.943	1	10	-4	-1
0	4	0	10	0	-2		-1.213	4.943	1	10	-4	-1
0	4	0	10	0	-2		-1.213	4.943	1	10	-4	-1
0	4	0	10	0	-2		-1.213	4.943	1	10	-4	-1
0	4	0	10	0	-2		-1.213	4.943	1	10	-4	-1
0	4	0	10	0	-2		-1.213	4.943	1	10	-4	-1
0	4	0	10	0	-2		-1.213	4.943	1	10	-4	-1
0	4	0	10	0	-2		-1.252	5.015	1	10	-4	-1
0	4	0	10	0	-2		-1.225	4.954	1	10	-4	-1
0	4	0	10	0	-2		-1.225	4.954	1	10	-4	-1
0	4	0	10	0	-2		-1.225	4.954	1	10	-4	-1
0	4	0	10	0	-2		-1.225	4.954	1	10	-4	-1
0	4	0	10	0	-2		-1.231	4.928	1	10	-4	-1
0	4	0	10	0	-2		-1.231	4.928	1	10	-4	-1
0	4	0	10	0	-2		-1.23	5.03	1	10	-4	-1
0	4	0	10	0	-2		-1.24	5.005	1	10	-4	-1
0	4	0	10	0	-2		-1.24	5.005	1	10	-4	-1
0	4	0	10	0	-2		-1.24	5.005	1	10	-4	-1
0	4	0	10	0	-2		-1.244	5.033	1	10	-4	-1
0	4.001	0	10	0	-2		-1.237	5.018	1	10	-4	-1
0	4.001	0	10	0	-2		-1.237	5.018	1	10	-4	-1
0	4.001	0	10	0	-2		-1.201	5.014	1	10	-4	-1
0	4.001	0	10	0	-2		-1.2	5	1	10	-4	-1
0	4.001	0	10	0	-2		-1.2	5	1	10	-4	-1
0	4	0	10	0	-2		-1.219	5.006	1	10	-4	-1
0.001	4.001	0	10	0	-2		-1.207	5.053	1	10	-4	-1
0.001	4.001	-0.056	9.905	0	-2		-1.216	5.083	1	10	-4	-1
0.001	4.001	-0.038	10.102	0	-2		-1.214	5.043	1	10	-4	-1
0.001	4.001	0.128	9.977	0	-2		-1.191	5.064	1	10	-4	-1
0.001	4.001	0	10	0	-2		-1.191	5.064	1	10	-4	-1
0.001	4.001	0	10	0	-2		-1.191	5.064	1	10	-4	-1
0.001	4.001	0	10	0	-2		-1.191	5.064	1	10	-4	-1
0.001	4.001	0	10	0	-2		-1.191	5.064	1	10	-4	-1
0	4.001	0	10	0	-2		-1.191	5.064	1	10	-4	-1
0	4.001	0	10	0	-2		-1.166	5.115	1	10	-4	-1
0	4.001	0	10	0	-2		-1.252	5.161	1	10	-4	-1
0	4	0	10	0	-2		-1.252	5.161	1	10	-4	-1
0	4	0	10	0	-2		-1.331	5.063	1	10	-4.047	-1.052
0	4	0	10	0	-2		-1.252	5.167	1	10	-3.397	-0.318
0	4	0	10	0	-2		-1.67	5.033	1	10	-5.085	0.009
0	4	0	10	0	-2		-1.617	5.075	1	10	-4.997	0.038
0	4	0	10	0	-2		-1.289	5.033	1	10	-3.753	-0.325
0	4	0	10	0	-2		-1.289	5.033	1	10	-3.849	-0.25
0	4	0	10	0	-2		-1.289	5.033	1	10	-3.997	-0.497
0	4	0	10	0.15	-1.975		-1.336	4.938	1	10	-3.925	-0.681
0	4	0.061	10.002	0.051	-1.999		-1.441	4.964	1	10	-4.593	-0.242
0	4.001	-0.105	10.043	0.107	-2.021		-1.505	4.953	1	10	-4.509	-0.292
0	4.001	-0.057	9.915	0.098	-2.11		-1.367	4.948	1	10	-3.955	-0.637
0	4	0.092	9.825	-0.067	-2.042		-1.367	4.948	1	10	-4.138	-0.381
0	4	0.079	10.142	-0.012	-1.99		-1.367	4.948	1	10	-3.935	-0.618
-0.001	4.001	-0.048	9.81	0.067	-2.085		-1.367	4.948	1	10	-4.163	-0.275
-0.001	4.001	0.047	9.942	-0.041	-2.125		-1.328	4.943	1	10	-3.921	-0.498
-0.001	4	0.001	9.751	0.073	-2.128		-1.385	4.873	1	10	-4.123	-0.479
-0.001	4	0.095	10.01	0.06	-2.078		-1.456	4.973	1	10	-4.538	-0.281
0	4.001	0.221	10.032	-0.079	-1.99		-1.521	5.113	1	10	-4.621	0.081
0	4.002	-0.172	9.992	-0.102	-1.94		-1.475	5.199	1	10	-4.581	0.033
0	4.002	-0.094	9.95	0.001	-1.898		-1.401	5.183	1	10	-4.31	-0.025
0	4.002	0	10	0.099	-1.978		-1.517	5.318	1	10	-4.405	-0.103
0	4.14	0	10	-0.067	-1.873		-1.517	5.318	1	10	-4.553	0.226
-0.026	4.134	0	10	-0.291	-1.858		-1.499	5.396	1	10	-4.768	0.349
-0.026	4.134	0	10	-0.157	-1.855		-1.411	5.334	1	10	-4.554	0.111
-0.026	4.134	0	10	-0.287	-1.699		-1.411	5.334	1	10	-4.383	0.122
-0.032	4.105	0	10	-0.191	-1.923		-1.411	5.334	1	10	-4.378	0.072
-0.032	4.105	0	10	-0.212	-1.983		-1.439	5.403	1	10	-4.224	0.414
-0.05	4.174	0	10	-0.244	-1.881		-1.439	5.403	1	10	-4.266	0.18
-0.05	4.174	0	10	-0.271	-1.68		-1.533	5.4	1	10	-5.042	0.583
-0.05	4.174	0	10	-0.355	-2.048		-1.547	5.464	1	10	-4.611	0.138
-0.036	4.165	0	10	-0.287	-2.048		-1.547	5.464	1	10	-4.582	0.251
-0.026	4.099	0	10	0	-2		-1.547	5.464	1	10	-4.519	0.395
-0.01	4.09	0	10	0	-2		-1.547	5.464	1	10	-5	1
-0.009	4.091	0	10	0	-2		-1.556	5.489	1	10	-5	1
-0.009	4.091	0	10	0	-2		-1.509	5.669	1	10	-5	1
-0.015	4.095	0	10	0	-2		-1.338	5.775	1	10	-5	1
-0.013	4.113	0	10	0	-2		-1.466	5.703	1	10	-5	1
-0.013	4.113	0	10	0	-2		-1.439	5.737	1	10	-5	1
-0.005	4.195	0	10	0	-2		-1.507	5.723	1	10	-5	1
-0.005	4.195	0	10	0	-2		-1.463	5.71	1	10	-5	1
-0.006	4.254	0	10	0	-2		-1.464	5.778	1	10	-5	1
-0.006	4.254	0	10	0	-2		-1.502	5.77	1	10	-5	1
0.015	4.368	0	10	0	-2		-1.538	5.769	1	10	-5	1
0.015	4.368	0	10	0	-2		-1.538	5.769	0.897	9.861	-5	1
0.015	4.368	0	10	0	-2		-1.494	5.846	1.467	10.987	-5	1
0.017	4.305	0	10	0	-2		-1.462	5.839	1.507	11.064	-5	1
0.006	4.358	0	10	0	-2		-1.462	5.839	1.678	11.02	-5	1
0.006	4.358	0	10	0	-2		-1.462	5.839	1.724	10.969	-5	1
0.006	4.358	0	10	0	-2		-1.462	5.839	1.501	10.907	-5	1
0.006	4.358	0	10	0	-2		-1.462	5.839	1.475	10.886	-5	1
0.006	4.358	0	10	0	-2		-1.462	5.839	1.618	11.115	-5	1
0.006	4.358	0	10	0	-2		-1.462	5.839	2	11	-5	1
0.006	4.358	0	10	0	-2		-1.491	5.8	2	11	-5	1
0.006	4.358	0	10	0	-2		-1.453	5.807	2	11	-5	1
0	4.417	0	10	0	-2		-1.398	5.788	2	11	-5	1
0	4.417	0	10	0	-2		-1.401	5.83	2	11	-5	1
0	4.417	0	10	0	-2		-1.416	5.805	2	11	-5	1
0	4.417	0	10	0	-2		-1.441	5.832	2	11	-5	1
0	4.417	0	10	0	-2		-1.459	5.828	2	11	-5	1
0	4.417	0	10	0	-2		-1.417	5.833	2	11	-5	1
0	4.417	0	10	0	-2		-1.417	5.833	2	11	-5	1
0	4.417	0	10	0	-2		-1.417	5.833	2	11	-5	1
0.007	4.371	0	10	0	-2		-1.417	5.833	2	11	-5	1
0.007	4.371	0	10	0	-2		-1.417	5.833	2	11	-5	1
0.015	4.305	0	10	0	-2		-1.374	5.815	2	11	-5	1
0.005	4.368	0	10	0	-2		-1.374	5.815	2	11	-5	1
-0.002	4.307	0	10	0	-2		-1.441	5.862	2	11	-5	1
-0.002	4.307	0	10	0	-2		-1.441	5.862	2	11	-5	1
0.004	4.368	0	10	0	-2		-1.441	5.862	2	11	-5	1
0.005	4.411	0	10	0	-2		-1.543	5.866	2	11	-5	1
0.005	4.411	0	10	0	-2		-1.459	5.876	2	11	-5	1
0.005	4.411	0	10	0	-2		-1.459	5.876	2	11	-5	1
0.005	4.411	0.169	10.036	0	-2		-1.417	5.921	2	11	-5	1
0.019	4.448	0.161	10.326	0	-2		-1.412	5.898	2	11	-5	1
0.019	4.448	0.142	10.438	0	-2		-1.455	5.909	2	11	-5	1
0.019	4.448	0.178	10.536	0.106	-2.096		-1.389	5.927	2	11	-5	1
-0.015	4.404	-0.021	10.174	-0.367	-1.399		-1.333	6.036	2	11	-5	1
-0.015	4.404	0.14	10.316	-0.224	-1.408		-1.407	6.023	2	11	-5	1
-0.015	4.404	0	11	-0.35	-1.758		-1.448	6.013	2	11	-5	1
-0.056	4.529	0	11	-0.231	-1.602		-1.558	6.128	2	11	-5	1
-0.056	4.529	0	11	-0.414	-1.578		-1.495	6.139	2	11	-5	1
-0.056	4.529	0	11	-0.38	-1.453		-1.495	6.139	2	11	-5	1
-0.056	4.529	0.001	11.2	-0.165	-1.373		-1.495	6.139	2	11	-5	1
-0.036	4.466	0.29	10.453	-0.327	-1.635		-1.495	6.139	2	11	-5	1
-0.017	4.508	0.277	10.434	-0.226	-1.403		-1.495	6.139	2	11	-5	1
-0.017	4.508	0.327	10.508	-0.274	-1.542		-1.564	6.134	2	11	-5	1
-0.017	4.508	0.174	10.487	-0.167	-1.278		-1.527	6.14	2	11	-5	1
-0.017	4.508	0.33	10.643	-0.221	-1.433		-1.483	6.153	2	11	-5	1
-0.017	4.508	0.166	10.561	-0.256	-1.435		-1.483	6.153	2	11	-5	1
-0.017	4.508	0.232	10.482	-0.274	-1.663		-1.43	6.099	2	11	-5	1
-0.017	4.508	0.176	10.283	-0.401	-1.635		-1.43	6.099	1.852	11.197	-5	1
-0.017	4.508	0.285	10.376	-0.351	-1.605		-1.444	6.111	1.705	11.005	-5	1
-0.017	4.508	0	11	-0.271	-1.643		-1.444	6.111	1.895	11.197	-5	1
-0.008	4.628	0	11	-0.057	-1.479		-1.444	6.111	1.804	10.98	-5	1
-0.008	4.628	0	11	-0.417	-1.153		-1.444	6.111	1.65	11.158	-5	1
-0.008	4.628	0	11	-0.31	-1.351		-1.519	6.142	2.101	10.93	-4.997	1.036
-0.008	4.628	0	11	-0.119	-1.49		-1.564	6.225	2.074	11.055	-5.193	1.439
-0.008	4.628	0	11	-0.39	-1.327		-1.496	6.204	1.807	11.189	-4.947	1.124
-0.008	4.628	0	11	-0.233	-1.273		-1.496	6.204	1.751	11.345	-4.768	1.241
-0.008	4.628	0	11	-0.212	-1.256		-1.491	6.287	1.82	11.471	-4.789	1.474
-0.008	4.628	0	11	-0.224	-1.364		-1.419	6.328	1.786	11.304	-4.706	1.34
-0.008	4.628	0	11	-0.202	-1.53		-1.419	6.328	1.859	11.208	-4.746	1.36
-0.008	4.628	0	11	0	-1		-1.456	6.449	2.175	10.965	-5.096	1.672
0.007	4.643	0	11	0	-1		-1.44	6.338	1.959	11.294	-4.764	1.439
0.008	4.607	0	11	0	-1		-1.44	6.338	2.013	11.255	-4.828	1.573
0.008	4.607	0	11	0	-1		-1.44	6.338	1.837	11.132	-4.761	1.386
0.008	4.607	0	11	0	-1		-1.468	6.387	2.175	11.127	-4.982	1.749
0.008	4.607	0	11	0	-1		-1.521	6.449	2.127	11.262	-5.259	1.805
0.008	4.607	0	11	0	-1		-1.518	6.426	1.89	11.39	-4.916	1.663
0.008	4.607	0	11	0	-1		-1.518	6.426	1.842	11.27	-5.03	1.684
0.008	4.607	0	11	0	-1		-1.586	6.424	2	12	-5.012	1.275
0.008	4.607	0	11	0	-1		-1.622	6.507	2	12	-5.184	1.488
0.008	4.607	0	11	0	-1		-1.571	6.491	2	12	-5.015	1.596
0.008	4.607	0	11	0	-1		-1.629	6.526	2	12	-5.357	1.762
0.008	4.607	0	11	0	-1		-1.604	6.489	2	12	-4.99	1.657
0.008	4.607	0	11	0	-1		-1.604	6.489	2	12	-5.133	1.63
0.008	4.607	0	11	0	-1		-1.604	6.489	2	12	-5.102	1.298
0.008	4.607	0	11	0	-1		-1.643	6.524	2	12	-5.511	1.65
0.021	4.687	0	11	0	-1		-1.623	6.509	2	12	-5.086	1.824
0.021	4.687	0	11	0	-1		-1.662	6.529	2	12	-5.366	1.689
0.021	4.687	0	11	0	-1		-1.662	6.529	2	12	-5.028	1.801
0.019	4.7	0	11	0	-1		-1.7	6.6	2.25	12.019	-5.174	1.787
0.018	4.727	0	11	0	-1		-1.727	6.545	1.736	11.477	-5.362	1.599
0	4.72	0	11	0.086	-0.975		-1.727	6.545	1.854	11.603	-5.02	1.647
-0.029	4.73	0	11	-0.313	-1.291		-1.727	6.545	1.704	11.289	-5.13	1.41
-0.029	4.73	0	11	-0.141	-1.106		-1.678	6.546	1.771	11.547	-5.186	1.546
-0.011	4.725	0	11	-0.258	-1.173		-1.678	6.546	1.709	11.466	-5.169	1.609
-0.011	4.725	0	11	-0.369	-1.228		-1.678	6.546	1.675	11.356	-5.435	1.545
0.011	4.731	0.106	10.902	-0.21	-1.542		-1.72	6.58	2.006	11.313	-5.535	1.861
0.037	4.703	0.34	10.76	-0.319	-1.246		-1.748	6.575	1.829	11.608	-5.234	1.607
0.037	4.703	0.13	10.705	0	-1		-1.748	6.575	2	12	-5.047	1.531
0.045	4.799	0.364	10.745	0	-1		-1.721	6.65	2	12	-5.499	2.044
0.059	4.874	0.187	10.966	0	-1		-1.694	6.647	2	12	-5.167	1.656
0.067	4.856	-0.057	11.046	0	-1		-1.694	6.647	2	12	-5.137	1.788
0.031	4.859	0	11	0	-1		-1.694	6.647	2	12	-5.254	1.701
0.012	4.877	0	11	0	-1		-1.747	6.699	2	12	-5.453	1.843
0.012	4.877	0	11	0	-1		-1.597	6.612	2	12	-5.084	1.743
0	4.9	0	11	0	-1		-1.597	6.612	2	12	-4.989	1.625
0	4.909	0	11	0	-1		-1.593	6.652	2	12	-4.997	2
0	4.909	0	11	0	-1		-1.593	6.652	2	12	-5.106	1.84
0	4.909	0	11	0	-1		-1.62	6.818	2	12	-5.585	2.076
0	4.909	0	11	0	-1		-1.621	6.938	2	12	-5.563	2.561
0.004	4.896	0	11	0	-1		-1.885	7.126	2	12	-6.112	2.776
-0.005	4.894	0	11	0	-1		-1.984	7.189	2	12	-6.351	3.146
-0.005	4.894	0	11	0	-1		-1.863	7.074	2	12	-5.598	2.466
0	4.908	0	11	0	-1		-1.924	7.143	2	12	-5.773	2.717
0	4.908	0	11	0	-1		-1.924	7.143	2	12	-5.81	2.361
0	4.908	0	11	0	-1		-1.924	7.143	2	12	-5.703	2.352
0.008	4.908	0	11	0	-1		-1.993	7.138	2	12	-5.796	2.622
0.008	4.908	0	11	0	-1		-1.993	7.138	2	12	-5.904	2.695
0.008	4.908	0	11	0	-1		-1.993	7.138	2	12	-5.729	2.479
0.008	4.908	0	11	0	-1		-2.14	7.182	2	12	-6.409	2.779
0.008	4.908	0	11	0	-1		-2.138	7.216	2	12	-6	3
0.008	4.908	0	11	0	-1		-2.106	7.224	2	12	-6	3
0.014	5	0	11	0	-1		-2.092	7.203	2	12	-6	3
0.014	5	0	11	0	-1		-2.129	7.312	2	12	-6	3
0.006	5.006	0	11	0	-1		-2.107	7.241	2	12	-6	3
0.006	5.006	0	11	0	-1		-2.088	7.242	2	12	-6	3
0.006	5.006	0	11	0	-1		-2.088	7.242	2	12	-6	3
0.006	5.006	0	11	0	-1		-1.954	7.166	2	12	-6	3
0.016	5.066	0	11	0	-1		-2	7.21	2	12	-6	3
0.016	5.066	0	11	0	-1		-2	7.21	2	12	-6	3
0.016	5.066	0	11	0	-1		-1.97	7.302	2	12	-6	3
0.016	5.066	0	11	0	-1		-1.997	7.324	2	12	-6	3
0.016	5.066	0	11	0	-1		-2.02	7.324	2	12	-6	3
0	5.077	0	11	0	-1		-2.02	7.324	1.92	12.153	-6	3
0	5.077	0	11	0	-1		-2.02	7.334	2.088	11.856	-6	3
0	5.077	0	11	0	-1		-2.02	7.334	1.945	11.791	-6	3
0	5.077	0	11	0	-1		-2.02	7.334	1.894	11.706	-6	3
0	5.077	0	11	0	-1		-2.02	7.334	1.932	11.643	-6	3
0	5.077	0	11	0	-1		-1.994	7.387	2.366	11.636	-6	3
-0.018	5.102	0	11	0	-1		-2.048	7.386	2.016	11.747	-6	3
-0.031	5.123	0	11	0	-1		-2.048	7.386	2.01	12.03	-6	3
-0.031	5.123	0	11	0	-1		-2.048	7.386	1.941	11.875	-6	3
-0.031	5.123	0	11	0	-1		-2.048	7.386	1.854	11.773	-6	3
-0.031	5.123	0	11	0	-1		-2.048	7.386	1.969	11.59	-6	3
-0.011	5.178	0	11	0	-1		-2.048	7.386	2.075	11.87	-6	3
-0.011	5.178	0	11	0	-1		-2.048	7.386	2.136	11.969	-6	3
-0.011	5.178	0	11	0	-1		-2.048	7.386	2.127	11.948	-6	3
0	5.231	0	11	0	-1		-2.048	7.386	1.968	11.875	-6	3
0	5.315	0	11	0	-1		-2.048	7.386	1.805	11.893	-6	3
0	5.345	0	11	0	-1		-1.995	7.449	2.345	11.695	-6	3
0	5.312	0	11	0	-1		-2.025	7.471	2.022	11.893	-6	3
0	5.312	0	11	0	-1		-2.025	7.471	1.898	11.745	-6	3
-0.01	5.371	0	11	0	-1		-2.025	7.471	2.07	11.896	-6	3
-0.01	5.354	0	11	0	-1		-2.025	7.471	1.965	11.952	-6	3
-0.009	5.408	0	11	0	-1		-2.025	7.471	1.91	12.113	-6	3
-0.009	5.408	0	11	0	-1		-2.025	7.471	2.129	12.035	-6	3
-0.009	5.408	0	11	0	-1		-2.025	7.471	1.996	11.739	-6	3
-0.009	5.408	0	11	0	-1		-2.025	7.471	1.933	11.965	-6	3
-0.009	5.408	0	11	0	-1		-2.028	7.405	1.843	11.836	-6	3
0	5.462	0	11	0	-1		-2.028	7.405	1.947	11.714	-6	3
0.021	5.52	0	11	0	-1		-2	7.444	2.322	11.616	-6	3
0.021	5.52	-0.11	10.949	0	-1		-2	7.444	1.851	11.979	-6	3
0.052	5.57	0.1	11.616	0	-1		-2	7.444	2	12	-6	3
0.052	5.57	0.255	11.513	0	-1		-2.042	7.545	2	12	-6	3
0.052	5.57	0.266	11.502	0	-1		-2.002	7.504	2	12	-6	3
0.023	5.583	0.297	11.691	0	-1		-1.94	7.608	2	12	-6	3
0.023	5.583	0.339	11.567	0	-1		-1.894	7.619	2	12	-6	3
0.023	5.583	0.31	11.625	0	-1		-1.894	7.619	2	12	-6	3
0.023	5.583	0.404	11.512	0	-1		-1.894	7.619	2	12	-6	3
0.023	5.583	0.085	11.536	0	-1		-2.029	7.629	2	12	-6	3
0.049	5.61	0.331	11.704	0	-1		-1.948	7.604	2	12	-6	3
0.049	5.61	0.241	11.455	0	-1		-1.948	7.604	2	12	-6	3
0.045	5.653	0.349	11.751	0	-1		-1.948	7.604	2	12	-6	3
0.063	5.627	0.119	11.521	0	-1		-1.948	7.604	2	12	-6	3
0.076	5.698	0.32	11.793	0	-1		-1.948	7.604	2	12	-6	3
0.076	5.698	0.198	11.524	0	-1		-1.948	7.604	2	12	-6	3
0.087	5.654	0.235	11.776	0	-1		-1.948	7.604	2	12	-6	3
0.084	5.614	0.359	11.654	0	-1		-1.948	7.604	2	12	-6	3
0.084	5.614	0	12	0	-1		-1.948	7.604	2	12	-6	3
0.034	5.679	0	12	0	-1		-2.007	7.661	2	12	-6	3
0.034	5.679	0	12	0.071	-1.007		-1.938	7.663	2	12	-6	3
-0.008	5.85	0	12	-0.143	-0.299		-1.938	7.663	2	12	-6	3
-0.008	5.85	0	12	-0.096	-0.181		-1.938	7.663	2	12	-6	3
-0.008	5.85	0	12	-0.085	-0.202		-1.938	7.663	2	12	-6	3
-0.008	5.85	0	12	-0.164	0.017		-1.938	7.663	2	12	-6	3
-0.009	5.898	0	12	0.04	-0.281		-1.938	7.663	2	12	-6	3
-0.008	5.908	0	12	-0.142	-0.03		-1.938	7.663	2	12	-6	3
-0.008	5.908	0.109	11.968	-0.138	-0.029		-1.88	7.678	2	12	-6	3
-0.004	5.904	0.09	11.958	-0.056	-0.049		-1.88	7.678	2	12	-6	3
-0.004	5.904	0.019	12.109	0	0		-1.88	7.678	2	12	-6	3
0.004	5.913	0.066	11.966	0	0		-1.982	7.752	2	12	-6	3
0.004	5.913	-0.074	11.927	-0.082	0.067		-1.913	7.755	2	12	-6	3
-0.004	5.904	0.055	11.961	-0.091	0.154		-1.913	7.755	2	12	-6	3
-0.004	5.904	0.17	12.025	-0.155	-0.072		-1.906	7.73	2	12	-6	3
-0.004	5.904	-0.048	11.664	-0.019	-0.116		-1.878	7.706	2	12	-6	3
0.005	5.903	0.032	11.845	-0.24	-0.185		-1.878	7.706	2	12	-6	3
0.005	5.903	-0.162	11.931	0.042	-0.126		-1.878	7.706	2	12	-6	3
0.008	5.908	0.04	11.933	-0.164	-0.22		-1.878	7.706	2	12	-6	3
0.008	5.908	0.3	11.921	-0.147	0.026		-1.917	7.75	2	12	-6	3
0.008	5.908	0.326	11.96	-0.022	0.035		-1.917	7.75	2	12	-6	3
0.008	5.908	0.057	11.844	-0.104	-0.142		-1.917	7.75	2	12	-6	3
0.008	5.908	0.228	11.883	-0.089	0.029		-1.917	7.75	2	12	-6	3
0.008	5.908	0.154	11.844	0	0		-1.923	7.769	2	12	-6	3
0.015	5.917	-0.013	11.902	0	0		-1.955	7.782	2	12	-6	3
0.015	5.917	-0.14	11.844	0	0		-1.955	7.782	2	12	-6	3
0.015	5.917	0.166	11.988	0	0		-1.955	7.782	2	12	-6	3
0.015	5.917	0.175	11.76	0	0		-1.955	7.782	2	12	-6	3
0.015	5.917	0.033	12.113	0	0		-1.955	7.782	2	12	-6	3
0.015	5.917	-0.033	11.726	0	0		-1.955	7.782	2	12	-6	3
0.015	5.917	0.322	11.861	0	0		-2	7.846	2	12	-6	3
0.015	5.917	0	12	0	0		-2	7.846	2	12	-6	3
0.004	5.92	0	12	0	0		-2.042	7.83	2	12	-6	3
0	5.908	0	12	0	0		-2.042	7.83	2	12	-6	3
0.004	5.902	0	12	0	0		-2.042	7.83	2	12	-6	3
0	5.998	0	12	0	0		-2.042	7.83	2.012	11.927	-6	3
0	5.998	0	12	0	0		-2.052	7.861	1.985	12.189	-6	3
0	5.998	0	12	0	0		-2.138	7.927	2.123	12.13	-6.115	3.007
0	6	0	12	0	0		-2.197	8.037	1.723	12.582	-5.975	3.557
0	6	0	12	0	0		-2.197	8.037	1.882	12.749	-6.103	3.297
0	6	0	12	0	0		-2.211	8.124	1.968	12.47	-6.309	3.68
0	6	0	12	0	0		-2.288	8.095	1.416	12.758	-6.217	3.477
0	6	0	12	0	0		-2.288	8.095	1.506	12.908	-6.048	3.511
0	6	0	12	0	0		-2.324	8.186	1.873	12.357	-6.602	3.984
0	6	0	12	0	0		-2.323	8.162	1	13	-6.07	3.441
0	6	0	12	0	0		-2.39	8.217	1	13	-7	4
0	6	0	12	0	0		-2.437	8.237	1	13	-7	4
0	6	0	12	0	0		-2.443	8.22	1	13	-7	4
0	6	0	12	0	0		-2.443	8.22	1	13	-7	4
0	6	0	12	0	0		-2.443	8.22	1	13	-7	4
0	6	0	12	0	0		-2.488	8.23	1	13	-7	4
0	6	0	12	0	0		-2.428	8.187	1	13	-7	4
0	6	0	12	0	0		-2.446	8.186	1	13	-7	4
0	6	0	12	0	0		-2.446	8.186	1	13	-7	4
0	6	0	12	0	0		-2.446	8.186	1	13	-7	4
0	6.001	0	12	0	0		-2.446	8.186	1	13	-7	4
0	6.001	0	12	0	0		-2.486	8.203	1	13	-7	4
0	6.001	0	12	0	0		-2.486	8.203	1	13	-7	4
0	6	0	12	0	0		-2.5	8.25	1	13	-7	4
0	6	0	12	0	0		-2.5	8.25	1	13	-7	4
0	6	0	12	0	0		-2.538	8.308	1	13	-7	4
0	6	0	12	0	0		-2.538	8.308	1	13	-7	4
0	6	0	12	0	0		-2.538	8.308	1	13	-7	4
0	6	0	12	0	0		-2.565	8.365	1	13	-7	4
0	5.999	0	12	0	0		-2.648	8.442	1	13	-7	4
0	5.999	0	12	0	0		-2.677	8.534	1	13	-7	4
0	5.999	0	12	0	0		-2.677	8.534	1	13	-7	4
0	5.999	0	12	0	0		-2.727	8.545	0.957	12.891	-7	4
0	5.999	0	12	0	0		-2.712	8.557	1.196	13.199	-7	4
0	5.999	0	12	0	0		-2.712	8.557	1.258	13.06	-7	4
0	5.999	0	12	0	0		-2.64	8.62	1.712	12.994	-7	4
0	5.999	0	12	0	0		-2.733	8.631	1.138	13.221	-7	4
0	6	0	12	0	0		-2.733	8.631	1.106	13.221	-7	4
0	6	0	12	0	0		-2.733	8.631	1.132	13.204	-7	4
0	6	0	12	0	0		-2.664	8.744	1.436	13.024	-6.854	3.974
0	6	0	12	0	0		-2.658	8.718	1.13	13.285	-6.722	4.108
0	6	0	12	0	0		-2.658	8.718	1	14	-6.511	4.25
-0.001	6	0	12	0	0		-2.818	9.024	1	14	-7.285	4.971
-0.001	6	0	12	0	0		-2.702	8.854	1	14	-6.56	4.201
-0.001	6	0	12	0	0		-2.702	8.854	1	14	-6.538	4.346
0	6	0	12	0	0		-2.702	8.854	1	14	-6.448	4.33
0.001	6	0	12	0	0		-2.702	8.854	1	14	-6.453	4.306
0.001	6	0	12	0	0		-2.702	8.854	1	14	-6.525	4.349
0.001	6	0	12	0	0		-2.695	8.955	1	14	-6.934	4.663
0.001	6	0	12	0	0		-2.667	8.884	1	14	-6.316	4.372
0	6	0	12	0	0		-2.667	8.884	1	14	-6.738	4.355
0	6	0	12	0	0		-2.674	8.884	1	14	-6.695	4.641
0	6	0	12	0	0		-2.655	8.867	1	14	-6.515	4.338
0	6	0	12	0	0		-2.646	8.916	1	14	-6.44	4.511
0	6	0	12	0	0		-2.66	8.978	1	14	-6.364	4.522
0	6	0	12	0	0		-2.66	8.978	1	14	-7	5
0	6	0	12	0	0		-2.686	9.034	1	14	-7	5
0	6	0	12	0	0		-2.666	9.015	1	14	-7	5
-0.001	6.001	0	12	0	0		-2.696	9.048	1	14	-7	5
-0.001	6.001	0	12	0	0		-2.696	9.048	1	14	-7	5
0	6.001	0	12	0	0		-2.696	9.048	1	14	-7	5
0	6.001	0	12	0	0		-2.727	9.102	1	14	-7	5
0	6.001	0	12	0	0		-2.8	9.035	1	14	-6.844	5.046
0	6.001	0	12	0	0		-2.772	8.922	1	14	-6.705	4.177
0.01	6.111	0	12	0	0		-2.772	8.922	1	14	-7	4
0.01	6.111	0	12	0	0		-2.669	8.961	1	14	-7	4
0.01	6.111	0	12	0	0		-2.831	8.896	1	14	-7	4
0.01	6.111	0	12	0	0		-2.78	8.949	1	14	-7	4
0.006	6.13	0	12	0	0		-2.78	8.949	1	14	-7	4
0.009	6.209	0	12	0.006	-0.098		-2.638	8.936	1	14	-7	4
-0.011	6.234	0	12	-0.282	0.339		-2.741	8.929	1	14	-7	4
-0.011	6.234	0	12	-0.205	0.099		-2.721	9.04	1	14	-7	4
-0.011	6.234	0	12	-0.382	0.246		-2.708	9.093	1	14	-7	4
0.001	6.278	0	12	-0.397	0.164		-2.736	8.931	1	14	-7	4
0.001	6.278	0	12	-0.06	0.031		-2.736	8.931	1	14	-7	4
0.001	6.278	0	12	-0.24	0.011		-2.736	8.931	1	14	-7	4
0.001	6.278	0	12	-0.126	0.454		-2.736	8.931	1	14	-7	4
0.001	6.278	0	12	-0.362	0.548		-2.736	8.931	1	14	-7	4
0.015	6.343	0	12	-0.228	0.219		-2.761	8.897	1	14	-7	4
0.015	6.343	0	12	0	1		-2.761	8.897	1	14	-7	4
0.025	6.44	0	12	0	1		-2.761	8.897	1	14	-7	4
0.025	6.44	0	12	0	1		-2.761	8.897	1	14	-7	4
0.027	6.481	0	12	0	1		-2.765	9.082	1	14	-7	4
0.044	6.514	0	12	0	1		-2.801	9.105	1	14	-7	4
0.044	6.514	0	12	0	1		-2.856	9.007	1	14	-7	4
0.044	6.514	0	12	0	1		-2.856	9.007	1	14	-7	4
0.044	6.514	0	12	0	1		-2.856	9.007	1	14	-7	4
0.044	6.514	0	12	0	1		-2.856	9.007	1	14	-7	4
0.013	6.532	0	12	0	1		-2.789	9.023	0.936	14.145	-7	4
0.013	6.532	0.043	12.034	0	1		-2.837	8.965	0.943	13.613	-7	4
0.044	6.584	0.356	12.48	0	1		-2.867	8.946	0.914	13.593	-7	4
0.044	6.584	0.535	12.527	0	1		-2.867	8.946	0.876	13.549	-7	4
0.044	6.584	0.274	12.725	0	1		-2.867	8.946	0.958	13.406	-7	4
0.044	6.584	0	13	0	1		-2.867	8.946	1.154	13.807	-7	4
0.012	6.623	0	13	0	1		-2.867	8.946	0.715	13.682	-7	4
0.012	6.623	0	13	0	1		-2.867	8.946	0.85	13.472	-7	4
0.012	6.623	0	13	0	1		-2.859	8.961	1.128	13.53	-7	4
-0.014	6.614	0	13	0	1		-2.894	9.019	0.877	13.77	-6.889	4.044
-0.024	6.661	0	13	0	1		-2.848	9.06	0.813	13.692	-6.391	4.388
-0.024	6.661	0	13	0	1		-2.836	9.04	1.218	13.5	-6.906	4.673
-0.024	6.661	0	13	0	1		-2.841	9.104	1.147	13.777	-6.673	4.217
-0.024	6.661	0	13	0	1		-2.841	9.104	0.749	13.595	-6.638	4.502
-0.021	6.728	0	13	0	1		-2.841	9.104	0.843	13.858	-6.465	4.513
-0.021	6.728	0	13	0	1		-2.841	9.104	1.021	13.742	-6.822	4.3
-0.021	6.728	0.008	13.104	-0.009	1.163		-2.841	9.104	0.992	13.938	-6.64	4.411
-0.03	6.667	0.179	12.571	-0.442	0.935		-2.875	9.125	0.862	13.912	-6.725	4.374
-0.03	6.667	0.066	12.606	-0.401	0.693		-2.875	9.125	0.783	13.767	-6.571	4.336
-0.03	6.667	0.211	12.744	-1	1		-2.948	9.258	1	14	-6.658	4.696
-0.1	6.7	0.237	12.581	-1	1		-3	9.333	1	14	-7.596	5.427
-0.1	6.7	0.434	12.922	-1	1		-3	9.333	1	14	-6.939	4.738
-0.057	6.782	0.417	12.956	-1	1		-3	9.3	1	14	-6.994	5.127
-0.06	6.799	0.233	12.556	-1	1		-3	9.3	1	14	-6.853	4.394
-0.06	6.799	0.187	13.002	-1	1		-3	9.3	1	14	-6.711	4.883
-0.029	6.838	0.575	12.813	-1	1		-3.072	9.37	1	14	-7.293	4.95
0.015	6.859	0.427	12.805	-1	1		-3.122	9.293	1	14	-7.047	4.799
0.015	6.859	0.571	12.936	-1	1		-3.122	9.293	1	14	-7.07	4.76
0.017	6.835	0.339	12.715	-1	1		-3.122	9.293	1	14	-6.791	4.558
0.017	6.835	0	13	-1	1		-3.251	9.429	1	14	-7.505	5.243
-0.071	6.845	0	13	-1	1		-3.323	9.445	1	14	-7.491	5.301
-0.071	6.845	0	13	-1	1		-3.303	9.406	1	14	-7.427	5.181
-0.073	6.925	0	13	-0.982	0.923		-3.353	9.568	1	14	-7.945	5.622
-0.026	6.917	0	13	-0.63	0.977		-3.439	9.542	1	14	-7.736	5.196
0	6.9	0	13	-0.768	0.876		-3.439	9.542	1	14	-7.609	5.301
0.001	6.947	0	13	-0.496	0.995		-3.496	9.593	1	14	-8.001	5.503
0.001	6.947	0	13	-0.382	1.192		-3.372	9.603	1	14	-7.681	5.226
-0.041	7.001	0.12	13.033	-0.381	0.959		-3.372	9.603	1	14	-7.494	5.49
0.031	7.029	0.664	13.278	-0.373	1.301		-3.372	9.603	1	14	-7.519	5.32
0.031	7.029	0	13	-1	1		-3.372	9.603	1	14	-7.429	5.296
-0.075	7.023	0	13	-1	1		-3.372	9.603	1	14	-7.67	5.23
-0.075	7.023	0	13	-1	1		-3.372	9.603	1	14	-8	6
-0.075	7.023	0	13	-1	1		-3.501	9.641	1	14	-8	6
-0.075	7.023	0	13	-1	1		-3.428	9.662	1	14	-8	6
-0.114	7.063	0	13	-1	1		-3.428	9.662	1	14	-8	6
-0.16	7.111	0	13	-1	1		-3.428	9.662	1	14	-8	6
-0.16	7.111	0	13	-1	1		-3.448	9.71	1	14	-8	6
-0.169	7.18	0	13	-1	1		-3.409	9.71	1.024	14.06	-8	6
-0.169	7.18	0	13	-1	1		-3.427	9.71	0.713	14.107	-8	6
-0.187	7.143	0	13	-1	1		-3.427	9.71	0.643	14.113	-8	6
-0.187	7.143	0	13	-1	1		-3.447	9.685	0.871	13.965	-8	6
-0.223	7.179	0	13	-1	1		-3.447	9.685	0.794	14.021	-8	6
-0.223	7.179	0	13	-1	1		-3.397	9.721	0.881	13.752	-8	6
-0.176	7.274	-0.028	12.86	-1	1		-3.418	9.763	0.756	14.011	-8	6
-0.12	7.302	0.601	13.2	-1	1		-3.418	9.763	1	15	-8	6
-0.131	7.258	0.448	13.293	-1	1		-3.397	9.825	1	15	-8	6
-0.131	7.258	0.33	13.183	-1	1		-3.397	9.842	1	15	-8	6
-0.131	7.258	0.48	13.179	-1	1		-3.385	9.846	1	15	-8	6
-0.131	7.258	0.377	13.178	-1	1		-3.385	9.846	1	15	-8	6
-0.151	7.231	0.482	13.342	-1.001	1.001		-3.385	9.846	1	15	-8	6
-0.04	7.362	0.267	13.121	-0.371	1.198		-3.385	9.846	1	15	-8	6
-0.04	7.362	0.462	13.385	-0.523	1.474		-3.397	9.842	1	15	-8	6
-0.04	7.362	0.535	13.379	-0.739	1.309		-3.397	9.842	1	15	-8	6
-0.112	7.395	0.394	13.476	-0.631	1.242		-3.433	9.919	1	15	-8	6
-0.029	7.401	0.549	13.434	-0.298	1.414		-3.433	9.919	1	15	-8	6
-0.043	7.501	0.157	13.491	-0.052	1.517		-3.433	9.919	1	15	-8	6
-0.043	7.501	0	14	-0.414	1.319		-3.48	9.908	1	15	-8	6
-0.07	7.557	0	14	-1	2		-3.48	9.926	1	15	-8	6
-0.126	7.604	0	14	-1	2		-3.48	9.926	1	15	-8	6
-0.126	7.604	0	14	-1	2		-3.48	9.926	1	15	-8	6
-0.197	7.804	0	14	-1	2		-3.48	9.926	1	15	-8	6
-0.18	7.82	0	14	-0.989	1.852		-3.48	9.926	1	15	-8	6
-0.128	7.807	0	14	-0.498	1.789		-3.433	9.919	1	15	-8	6
-0.128	7.807	0	14	-0.484	1.835		-3.492	9.813	1	15	-8	6
-0.128	7.807	0	14	-0.438	1.869		-3.434	9.869	1	15	-8	6
-0.128	7.807	0	14	-0.528	1.821		-3.434	9.869	1	15	-8	6
-0.128	7.807	0	14	-0.542	1.896		-3.434	9.869	1	15	-8	6
-0.128	7.807	0	14	-0.524	1.604		-3.391	9.901	1	15	-8	6
-0.128	7.807	0	14	-0.619	1.745		-3.391	9.901	1	15	-8	6
-0.128	7.807	0	14	-0.375	1.795		-3.4	9.9	1	15	-8	6
-0.128	7.807	0	14	-0.312	1.782		-3.4	9.9	1	15	-8	6
-0.128	7.807	0	14	-0.184	1.587		-3.4	9.9	1	15	-8	6
-0.128	7.807	0	14	-0.421	1.859		-3.481	9.956	1	15	-8	6
-0.128	7.807	0	14	0	2		-3.439	9.956	1	15	-8	6
-0.094	7.824	0	14	0	2		-3.525	9.96	0.94	15	-8	6
-0.102	7.829	0	14	0	2		-3.518	9.892	0.554	13.922	-8	6
-0.102	7.829	0	14	0	2		-3.518	9.892	0.755	14.212	-8	6
-0.102	7.829	0	14	0	2		-3.518	9.892	0.713	14.259	-8	6
-0.102	7.829	0	14	0	2		-3.478	9.826	0.912	13.916	-8	6
-0.102	7.829	0.021	13.823	0	2		-3.478	9.826	0.776	14.131	-8	6
-0.087	7.812	0.06	13.746	0	2		-3.475	9.805	0.721	14.117	-8	6
-0.048	7.786	0.173	13.722	0	2		-3.475	9.805	0.59	14.246	-8	6
-0.048	7.786	0.272	13.702	-0.13	1.946		-3.469	9.767	1.189	13.597	-8	6
-0.084	7.749	0.279	13.691	-0.33	1.838		-3.432	9.86	0.689	14.109	-8	6
-0.096	7.713	0.277	13.608	-0.476	1.828		-3.432	9.86	1.049	13.977	-8	6
-0.096	7.713	0.094	13.874	-0.446	1.877		-3.432	9.86	0.867	14.195	-8	6
-0.144	7.784	0.051	13.824	-0.343	1.752		-3.432	9.86	0.909	13.95	-8	6
-0.144	7.784	0.051	13.903	-0.236	2.062		-3.396	9.852	0.933	14.067	-8	6
-0.144	7.784	0.162	13.885	-0.381	1.749		-3.396	9.852	0.826	14.178	-8	6
-0.144	7.784	0.297	13.724	-0.457	1.777		-3.433	9.656	1.225	13.321	-8	6
-0.144	7.784	0.037	13.747	-0.512	1.924		-3.473	9.8	0.878	14.014	-8	6
-0.157	7.876	0	14	-0.496	1.863		-3.473	9.8	1	14	-8	6
-0.166	7.89	0	14	-0.439	2.005		-3.455	9.724	1	14	-8	6
-0.166	7.89	0	14	-0.399	1.739		-3.451	9.794	1	14	-8	6
-0.166	7.89	0	14	-0.457	2.079		-3.451	9.794	1	14	-8	6
-0.166	7.89	0	14	-0.399	1.788		-3.451	9.794	1	14	-8	6
-0.166	7.89	0	14	-0.392	1.767		-3.451	9.794	1	14	-8	6
-0.166	7.89	0	14	-0.555	1.79		-3.451	9.794	1	14	-8.101	6.023
-0.142	7.922	0	14	-0.348	1.901		-3.396	9.71	1	14	-7.542	5.323
-0.142	7.922	0	14	-0.385	1.797		-3.396	9.71	1	14	-7.695	5.524
-0.142	7.922	0	14	-1	2		-3.396	9.71	1	14	-7.419	5.572
-0.205	7.933	0	14	-1	2		-3.396	9.71	1	14	-8	6
-0.116	7.976	0	14	-1	2		-3.547	9.953	1	14	-8	6
-0.116	7.976	0	14	-1	2		-3.467	9.857	1	14	-8	6
-0.129	8.001	0	14	-1	2		-3.401	9.947	1	14	-8	6
-0.129	8.001	0	14	-1	2		-3.273	9.966	1	14	-8	6
-0.181	8.029	0	14	-1	2		-3.381	9.865	1	14	-8	6
-0.181	8.029	0	14	-1	2		-3.446	9.867	1	14	-8	6
-0.181	8.029	0	14	-1	2		-3.471	9.777	1	14	-8	6
-0.217	8.017	0	14	-1	2		-3.419	9.744	0.905	13.947	-8	6
-0.217	8.017	0	14	-1	2		-3.427	9.795	1.172	13.73	-8	6
-0.217	8.017	0	14	-1	2		-3.395	9.854	1.071	13.811	-8	6
-0.217	8.017	0	14	-1	2		-3.395	9.854	0.932	14.174	-8	6
-0.217	8.017	0	14	-1	2		-3.378	9.845	0.808	14.223	-8	6
-0.2	8.074	0	14	-1	2		-3.362	9.979	1.322	13.498	-8	6
-0.2	8.074	0	14	-1	2		-3.361	9.968	0.662	14.101	-8	6
-0.185	7.997	0	14	-1	2		-3.361	9.968	0.948	14.006	-8	6
-0.185	7.997	0	14	-1	2		-3.361	9.968	0.988	14.109	-7.836	5.717
-0.185	7.997	0	14	-1	2		-3.33	9.939	0.902	13.981	-7.723	5.594
-0.2	8.074	0	14	-1	2		-3.152	9.756	1.126	14.029	-7.466	5.576
-0.2	8.074	0	14	-1	2		-3.152	9.756	0.967	14.132	-7.325	5.22
-0.184	8.068	0	14	-1	2		-3.152	9.756	1.162	14.157	-7.326	5.409
-0.219	8.092	0	14	-1	2		-3.152	9.756	0.989	14.023	-7.341	5.517
-0.219	8.092	0	14	-1	2		-3.089	9.921	1.442	13.854	-7.612	5.858
-0.219	8.092	0	14	-1	2		-3.077	9.932	1.624	13.699	-7.606	6.049
-0.219	8.092	0	14	-1	2		-3.044	9.905	1.621	13.804	-7.522	5.981
-0.267	8.102	0	14	-1	2		-3.085	9.794	1.133	14.065	-7.048	5.647
-0.231	8.154	0	14	-1	2		-3.065	9.772	1.228	14.185	-7.339	5.384
-0.231	8.154	0	14	-1	2		-3.065	9.772	1.235	13.949	-7.159	5.449
-0.25	8.167	0	14	-1	2		-3.065	9.772	1.079	14.071	-7.419	5.58
-0.25	8.167	0	14	-1	2		-3.065	9.772	1.171	14.123	-7.026	5.503
-0.251	8.202	0	14	-1	2		-3.065	9.772	1.13	13.99	-7.241	5.445
-0.298	8.146	0	14	-1	2		-3.065	9.772	1.113	14.141	-7.209	5.448
-0.382	8.107	0	14	-1	2		-3.069	9.85	1.003	14.277	-7.112	5.654
-0.382	8.107	0	14	-1	2		-3.301	10.068	1.492	13.61	-7.961	6.428
-0.382	8.107	0	14	-1	2		-3.212	9.965	0.939	14.047	-7	6
-0.382	8.107	0	14	-0.81	2.008		-3.013	10.018	2.06	13.345	-7	6
-0.362	8.121	0	14	-0.847	2.323		-3.144	10.068	1.524	13.717	-7	6
-0.388	8.17	0	14	-0.811	2.188		-3.144	10.121	1.569	13.843	-7	6
-0.388	8.17	0	14	-0.769	2.056		-3.171	10.123	1.384	14.307	-7	6
-0.388	8.17	0	14	-0.889	2.21		-3.171	10.123	1.234	13.911	-7	6
-0.388	8.17	0	14	-0.758	2.205		-3.171	10.123	1	14	-7	6
-0.388	8.17	0	14	-0.889	2.186		-3.196	10.208	1	14	-7	6
-0.388	8.17	0	14	-1.091	2.16		-3.231	10.231	1	14	-7	6
-0.38	8.231	0	14	-1	2		-3.231	10.231	1	14	-7	6
-0.385	8.308	0	14	-1	2		-3.231	10.231	1	14	-7	6
-0.385	8.308	0	14	-1	2		-3.231	10.231	1	14	-7	6
-0.379	8.3	0	14	-1	2		-3.231	10.231	1	14	-7	6
-0.379	8.3	0	14	-1	2		-3.231	10.231	1	14	-7	6
-0.379	8.3	0	14	-1	2		-3.153	10.218	1	14	-7	6
-0.379	8.3	0	14	-1	2		-3.153	10.218	1	14	-7	6
-0.388	8.407	0	14	-1	2		-3.154	10.231	1	14	-7	6
-0.385	8.394	0	14	-1	2		-3.154	10.231	1	14	-7	6
-0.385	8.394	0	14	-1	2		-3.154	10.231	1	14	-7	6
-0.385	8.394	0	14	-1	2		-3.154	10.231	1	14	-7	6
-0.385	8.394	0	14	-1	2		-3.133	10.352	1	14	-7	6
-0.385	8.394	0	14	-1	2		-3.182	10.364	1	14	-7	6
-0.385	8.394	0	14	-1	2		-3.182	10.364	1	14	-7	6
-0.385	8.394	0	14	-1	2		-3.231	10.462	1	14	-7	6
-0.426	8.366	0	14	-1	2		-3.266	10.454	1	14	-7	6
-0.483	8.36	0	14	-1	2		-3.266	10.454	1	14	-7	6
-0.483	8.36	0	14	-1	2		-3.266	10.454	1	14	-7	6
-0.503	8.361	0	14	-1	2		-3.266	10.454	1	14	-7	6
-0.503	8.361	0	14	-1	2		-3.266	10.454	1	14	-7	6
-0.489	8.366	0	14	-1	2		-3.266	10.454	1	14	-7	6
-0.543	8.399	0	14	-1	2		-3.266	10.454	1	14	-7	6
-0.543	8.399	0	14	-1	2		-3.266	10.454	1	14	-7	6
-0.528	8.402	0	14	-1	2		-3.266	10.454	1	14	-7	6
-0.528	8.402	0	14	-1	2		-3.266	10.454	1	14	-7	6
-0.528	8.402	0	14	-1	2		-3.266	10.454	1	14	-7	6
-0.543	8.399	0.004	14.017	-1	2		-3.271	10.459	1	14	-7	6
-0.479	8.469	0.205	14.428	-1	2		-3.271	10.459	1	14	-7	6
-0.479	8.469	0.113	14.444	-1	2		-3.271	10.459	1	14	-7	6
-0.479	8.469	0.29	14.475	-1	2		-3.271	10.459	1	14	-7	6
-0.479	8.469	0.134	14.401	-1	2		-3.271	10.459	1	14	-7	6
-0.427	8.487	0.126	14.279	-0.808	2.099		-3.271	10.459	1	14	-7	6
-0.453	8.563	0.341	14.601	-1.158	2.784		-3.271	10.459	1	14	-7	6
-0.544	8.579	0.14	14.331	-1.257	2.649		-3.271	10.459	1	14	-7	6
-0.544	8.579	0.359	14.489	-1.316	2.654		-3.271	10.459	1	14	-7	6
-0.544	8.579	0.118	14.559	-2	3		-3.279	10.462	1	14	-7	6
-0.625	8.625	0.149	14.622	-2	3		-3.289	10.382	1	14	-7	6
-0.625	8.625	0.4	14.594	-2	3		-3.289	10.382	1	14	-7	6
-0.625	8.625	0.35	14.544	-2	3		-3.336	10.451	1	14	-7	6
-0.617	8.555	0.246	14.4	-2	3		-3.336	10.451	1	14	-7.054	6.133
-0.67	8.621	0.201	14.513	-2	3		-3.479	10.607	1	14	-8.255	7.009
-0.67	8.621	0.341	14.487	-2	3		-3.479	10.607	1	14	-8.058	6.732
-0.646	8.612	0.404	14.595	-2	3		-3.479	10.607	1	14	-8.271	6.93
-0.621	8.6	0.336	14.396	-2	3		-3.423	10.64	1	14	-8	7
-0.621	8.6	0.412	14.774	-2	3		-3.322	10.749	1	14	-8	7
-0.621	8.6	0.228	14.607	-2	3		-3.264	10.8	1	14	-8	7
-0.663	8.651	0.445	14.487	-2	3		-3.331	10.752	1	14	-8	7
-0.663	8.651	0.184	14.599	-2	3		-3.331	10.752	1	14	-8	7
-0.615	8.716	0.381	14.538	-2	3		-3.331	10.752	1	14	-8	7
-0.615	8.716	0.303	14.497	-2	3		-3.331	10.752	1	14	-8	7
-0.615	8.716	0.452	14.656	-2	3		-3.239	10.818	1	14	-8	7
-0.615	8.716	0.47	14.497	-2	3		-3.277	10.681	1	14	-8	7
-0.561	8.738	0	15	-2	3		-3.277	10.681	1	14	-8	7
-0.629	8.795	0	15	-2	3		-3.277	10.681	1	14	-8	7
-0.629	8.795	0	15	-2	3		-3.211	10.906	1	14	-8	7
-0.586	8.77	0	15	-1.784	2.952		-3.222	10.848	1	14	-8	7
-0.538	8.814	0	15	-1.598	3.066		-3.222	10.848	1	14	-8	7
-0.538	8.814	0	15	-1.558	2.713		-3.222	10.848	1	14	-8	7
-0.538	8.814	0	15	-1.514	2.876		-3.242	10.853	1	14	-8	7
-0.545	8.753	0	15	-1.56	2.828		-3.242	10.853	1	14	-8	7
-0.545	8.753	-0.107	14.973	-1.513	2.853		-3.242	10.853	1	14	-8	7
-0.55	8.698	0.506	14.499	-1.629	2.74		-3.317	10.872	1	14	-8	7
-0.55	8.698	0	15	-1.661	2.848		-3.282	10.866	1	14	-8	7
-0.606	8.737	0	15	-1.361	2.967		-3.462	10.869	1	14	-8	7
-0.606	8.737	0	15	-2	3		-3.477	10.928	1	14	-8	7
-0.65	8.765	0	15	-2	3		-3.455	11	1	14	-8	7
-0.65	8.765	0	15	-2	3		-3.44	11.072	1	14	-8	7
-0.65	8.765	0	15	-2	3		-3.462	11.077	1	14	-8	7
-0.65	8.765	0	15	-2	3		-3.462	11.077	1	14	-8	7
-0.65	8.765	0	15	-2	3		-3.459	11.029	1	14	-8	7
-0.599	8.717	0	15	-2	3		-3.486	11.056	1	14	-8	7
-0.599	8.717	0	15	-2	3		-3.486	11.056	1	14	-8	7
-0.599	8.717	0	15	-2	3		-3.486	11.056	1	14	-8	7
-0.599	8.717	0	15	-2	3		-3.427	11.106	1	14	-8	7
-0.538	8.792	0	15	-2	3		-3.465	11.114	1	14	-8	7
-0.538	8.792	0	15	-2	3		-3.465	11.114	1	14	-8	7
-0.545	8.874	0	15	-2	3		-3.465	11.114	1	14	-8	7
-0.591	8.872	0	15	-2	3		-3.462	11.154	1	14	-8	7
-0.633	8.875	0	15	-2	3		-3.471	11.156	1	14	-8	7
-0.633	8.875	0	15	-2	3		-3.471	11.156	1	14	-8	7
-0.575	8.923	0	15	-2	3		-3.493	11.155	1	14	-8	7
-0.575	8.923	0	15	-2	3		-3.476	11.151	1	14	-8	7
-0.688	8.913	0	15	-2	3		-3.476	11.151	1	14	-8	7
-0.664	8.929	0	15	-2	3		-3.476	11.151	1	14	-8	7
-0.664	8.929	0	15	-2	3		-3.476	11.151	1	14	-8	7
-0.664	8.929	0	15	-2	3		-3.462	11.231	1	14	-8	7
-0.664	8.929	0	15	-2	3		-3.462	11.231	1	14	-8	7
-0.664	8.929	0	15	-2	3		-3.462	11.231	1	14	-8	7
-0.664	8.929	0	15	-2	3		-3.547	11.257	1	14	-8	7
-0.664	8.929	0	15	-2	3		-3.597	11.28	1	14	-8	7
-0.664	8.929	0	15	-2	3		-3.597	11.28	1	14	-8	7
-0.664	8.929	0	15	-2	3		-3.597	11.28	1	14	-8	7
-0.664	8.929	0	15	-2	3		-3.597	11.28	1	14	-8	7
-0.664	8.929	0	15	-2	3		-3.597	11.28	1	14	-8	7
-0.664	8.929	0	15	-2	3		-3.591	11.255	1	14	-8	7
-0.664	8.929	0	15	-2	3		-3.575	11.303	1	14	-8	7
-0.664	8.929	0	15	-2	3		-3.426	11.276	1	14	-8	7
-0.664	8.929	0	15	-2	3		-3.494	11.358	1	14	-8	7
-0.709	8.928	0	15	-2	3		-3.505	11.461	1	14	-8	7
-0.723	9.007	0	15	-2	3		-3.418	11.395	1	14	-8	7
-0.723	9.007	0	15	-2	3		-3.448	11.52	1	14	-8	7
-0.723	9.007	0	15	-2	3		-3.371	11.462	1	14	-8	7
-0.723	9.007	0	15	-2	3		-3.347	11.421	1	14	-8	7
-0.723	9.007	0	15	-2	3		-3.347	11.421	1	14	-8	7
-0.723	9.007	0	15	-2	3		-3.347	11.421	1	14	-8	7
-0.692	9	0	15	-1.851	3.008		-3.604	11.374	1	14	-8	7
-0.686	9.011	0	15	-1.715	3.024		-3.427	11.485	1	14	-8	7
-0.686	9.011	0	15	-2.122	3.35		-3.425	11.437	1	14	-8	7
-0.686	9.011	0	15	-1.804	3.092		-3.398	11.576	1	14	-8	7
-0.686	9.011	0	15	-1.784	3.208		-3.398	11.576	1	14	-8	7
-0.697	9.041	0	15	-1.933	3.134		-3.398	11.576	1	14	-8	7
-0.697	9.041	0	15	-1.949	3.305		-3.379	11.548	1	14	-8	7
-0.697	9.041	0	15	-1.909	3.3		-3.379	11.548	1	14	-8	7
-0.697	9.041	0	15	-2.01	3.125		-3.379	11.548	1	14	-8	7
-0.697	9.041	0	15	-2	4		-3.379	11.548	1	14	-8	7
-0.75	9.167	0	15	-2	4		-3.379	11.548	1	14	-8	7
-0.75	9.167	0	15	-2	4		-3.379	11.548	1	14	-8	7
-0.75	9.167	0	15	-2	4		-3.386	11.579	1	14	-7.914	7.112
-0.75	9.167	0	15	-2	4		-3.393	11.739	1	14	-8.361	8.637
-0.75	9.167	0	15	-2	4		-3.351	11.677	1	14	-8.263	7.982
-0.75	9.167	0	15	-2	4		-3.371	11.837	1	14	-8.198	8.555
-0.75	9.167	0	15	-2	4		-3.359	11.857	1	14	-8.344	8.638
-0.75	9.167	0	15	-2	4		-3.394	11.861	1	14	-8.348	8.589
-0.758	9.14	0	15	-2	4		-3.382	11.782	1	14	-8.25	8.305
-0.758	9.14	0	15	-2	4		-3.382	11.782	1	14	-8.176	7.938
-0.778	9.128	0	15	-2	4		-3.382	11.782	1	14	-8.046	8.037
-0.778	9.128	0	15	-2	4		-3.382	11.782	1	14	-8.255	8.3
-0.745	9.161	0	15	-2	4		-3.382	11.782	1	14	-8.149	8.191
-0.719	9.241	0	15	-2	4		-3.42	11.76	1	14	-9	9
-0.687	9.268	0	15	-2	4		-3.481	11.893	1	14	-9	9
-0.704	9.389	0	15	-2	4		-3.489	11.85	1	14	-9	9
-0.704	9.389	0	15	-2	4		-3.489	11.85	1	14	-9	9
-0.704	9.389	0	15	-2	4		-3.489	11.85	1	14	-9	9
-0.75	9.381	0	15	-2	4		-3.489	11.85	1	14	-9	9
-0.787	9.442	0	15	-2	4		-3.463	11.933	1	14	-9	9
-0.787	9.442	0	15	-2	4		-3.505	11.942	1	14	-9	9
-0.787	9.442	0	15	-2	4		-3.51	11.946	1	14	-9	9
-0.787	9.442	0	15	-2	4		-3.51	11.946	1	14	-9	9
-0.818	9.48	-0.048	14.968	-2	4		-3.51	11.946	1	14	-9	9
-0.817	9.604	0.522	15.443	-2	4		-3.51	11.946	1	14	-9	9
-0.817	9.604	0.547	15.418	-2	4		-3.51	11.946	1	14	-9	9
-0.817	9.604	0.572	15.291	-2	4		-3.51	11.946	1	14	-9	9
-0.817	9.604	0.405	15.629	-2	4		-3.51	11.946	1	14	-9	9
-0.817	9.604	0.498	15.528	-2	4		-3.51	11.946	1	14	-9	9
-0.817	9.604	1	16	-2	4		-3.51	11.946	1	14	-9	9
-0.77	9.656	1	16	-2	4		-3.472	12.02	1	14	-9	9
-0.767	9.68	1	16	-2	4		-3.497	12.087	1	14	-9	9
-0.713	9.826	1	16	-2	4		-3.474	12.082	1	14	-9	9
-0.713	9.826	1	16	-2	4		-3.474	12.082	1	14	-9	9
-0.713	9.826	1	16	-2	4		-3.586	12.086	1	14	-9	9
-0.74	9.842	1	16	-2	4		-3.586	12.086	1	14	-9	9
-0.74	9.842	1	16	-2	4		-3.586	12.086	1	14	-9	9
-0.74	9.842	1	16	-2	4		-3.556	12.111	1	14	-9	9
-0.74	9.842	1	16	-2	4		-3.556	12.111	1	14	-9	9
-0.74	9.842	1	16	-2	4		-3.556	12.111	1	14	-9	9
-0.858	9.952	1	16	-2	4		-3.556	12.111	1	14	-9	9
-0.858	9.952	1	16	-2	4		-3.556	12.111	1	14	-9	9
-0.858	9.952	1.022	15.99	-2	4		-3.656	12.244	1	14	-9	9
-0.907	9.971	0.759	15.838	-2	4		-3.609	12.272	1	14	-9	9
-0.947	10.064	0.706	15.722	-2	4		-3.609	12.272	1	14	-9	9
-0.915	10.064	0.833	15.807	-2	4		-3.583	12.333	1	14	-9	9
-0.915	10.064	0.591	15.899	-2	4		-3.583	12.333	1	14	-9	9
-0.915	10.064	1	16	-2	4		-3.583	12.333	1	14	-9	9
-0.806	10.071	1	16	-2	4		-3.608	12.301	1	14	-9	9
-0.806	10.071	1	16	-2	4		-3.608	12.301	1	14	-9	9
-0.85	10.07	1	16	-2	4		-3.608	12.301	1	14	-9	9
-0.85	10.07	1	16	-2	4		-3.608	12.301	1	14	-9	9
-0.815	10.134	1	16	-2	4		-3.608	12.301	1	14	-9	9
-0.815	10.134	1	16	-2	4		-3.608	12.301	1	14	-9	9
-0.815	10.134	1	16	-1.969	3.969		-3.608	12.301	0.843	13.965	-9	9
-0.861	10.222	1	16	-2.502	4.451		-3.572	12.49	1.185	15.705	-9	9
-0.865	10.176	1	16	-2.374	4.377		-3.545	12.412	1.406	15.741	-9	9
-0.865	10.176	1	16	-3	5		-3.545	12.412	1.416	15.964	-9	9
-0.913	10.241	1.079	16.004	-3	5		-3.545	12.412	1.407	15.971	-9	9
-0.949	10.242	0.791	15.991	-3	5		-3.506	12.414	1.46	15.499	-9	9
-0.949	10.242	0.692	16.154	-3	5		-3.551	12.467	1.458	15.54	-9	9
-0.925	10.223	0.734	15.904	-3	5		-3.57	12.471	1.506	15.79	-9	9
-0.914	10.263	0.897	16.012	-3	5		-3.57	12.471	1.248	15.895	-9	9
-0.945	10.274	0.838	15.992	-3	5		-3.57	12.471	1.328	15.865	-9	9
-0.945	10.274	1	16	-3	5		-3.571	12.509	1.409	16.046	-9	9
-0.92	10.266	1	16	-3	5		-3.571	12.509	1.401	16.063	-9	9
-0.976	10.181	1	16	-3	5		-3.571	12.509	1.556	16.012	-9	9
-0.976	10.181	1	16	-3	5		-3.571	12.509	1.466	16.004	-9	9
-0.976	10.181	1	16	-3	5		-3.571	12.509	1.436	15.957	-9	9
-0.976	10.181	1	16	-3	5		-3.571	12.509	1.422	15.82	-9	9
-1.045	10.235	1	16	-3	5		-3.595	12.514	1.329	15.865	-9	9
-1.045	10.235	0.972	16.162	-3	5		-3.595	12.514	1.202	15.899	-9	9
-1.08	10.243	0.796	15.965	-3	5		-3.595	12.514	1	16	-9	9
-1.072	10.263	0.562	15.946	-3	5		-3.602	12.513	1	16	-9	9
-1.072	10.263	0.671	16.025	-3	5		-3.628	12.518	1	16	-9	9
-1.111	10.29	0.487	16.046	-3	5		-3.628	12.518	1	16	-9	9
-1.111	10.29	0.54	16.054	-3	5		-3.628	12.518	1	16	-9	9
-1.111	10.29	0.383	16.115	-3	5		-3.628	12.518	1	16	-9	9
-1.111	10.29	0.46	16.159	-3	5		-3.647	12.473	1	16	-9	9
-1.111	10.29	0.566	15.967	-3	5		-3.678	12.491	1	16	-9	9
-1.074	10.195	0.622	16.006	-3	5		-3.666	12.545	1	16	-9	9
-1.074	10.195	0.388	15.897	-3	5		-3.666	12.545	1	16	-9	9
-1.04	10.22	0.54	15.926	-3	5		-3.666	12.545	1	16	-9	9
-1.087	10.234	0.69	15.989	-3	5		-3.666	12.545	1	16	-9	9
-1.112	10.357	0.43	15.929	-3	5		-3.666	12.545	1	16	-9	9
-1.112	10.357	0.597	16.105	-3	5		-3.666	12.545	1	16	-9	9
-1.071	10.425	0.756	16.157	-3	5		-3.666	12.545	1	16	-9	9
-1.071	10.425	1	17	-3	5		-3.666	12.545	1	16	-9	9
-1.063	10.538	1	17	-3	5		-3.666	12.545	1	16	-9	9
-1.063	10.538	1	17	-3	5		-3.666	12.545	1	16	-9	9
-1.063	10.538	1	17	-3	5		-3.666	12.545	1	16	-9	9
-1.063	10.538	1	17	-2.928	5.087		-3.647	12.472	1	16	-9	9
-1.025	10.51	1	17	-2.613	4.686		-3.546	12.582	1	16	-9	9
-1.025	10.51	1	17	-3	5		-3.598	12.591	1	16	-9	9
-1.063	10.537	1	17	-3	5		-3.619	12.577	1	16	-9	9
-1.079	10.607	1	17	-3	5		-3.619	12.577	1	16	-9	9
-1.079	10.607	1	17	-3	5		-3.619	12.577	1	16	-9	9
-1.079	10.607	1	17	-3	5		-3.619	12.577	1	16	-9	9
-1.112	10.576	1	17	-3	5		-3.636	12.545	1	16	-9	9
-1.004	10.503	1	17	-3	5		-3.636	12.545	1	16	-9	9
-1.004	10.503	1	17	-3	5		-3.636	12.545	1	16	-9	9
-0.971	10.444	1	17	-3	5		-3.636	12.545	1	16	-9	9
-0.971	10.444	1	17	-3	5		-3.655	12.574	1	16	-9	9
-0.971	10.444	1	17	-3	5		-3.621	12.564	1	16	-9	9
-1.048	10.487	1	17	-3	5		-3.621	12.564	1	16	-9	9
-1.048	10.487	1	17	-3	5		-3.621	12.564	1	16	-9	9
-1.048	10.487	1	17	-3	5		-3.655	12.574	1	16	-9	9
-1.048	10.487	1	17	-3	5		-3.635	12.587	1	16	-9	9
-1.065	10.589	1	17	-3	5		-3.635	12.587	1	16	-9	9
-1.069	10.66	1	17	-3	5		-3.636	12.545	1	16	-9	9
-1.069	10.66	1	17	-3	5		-3.598	12.591	0.906	15.874	-9	9
-1.069	10.66	1	17	-3	5		-3.588	12.577	1.335	15.909	-9	9
-1.069	10.66	1	17	-3	5		-3.574	12.596	1.467	15.776	-9	9
-1.069	10.66	1	17	-3	5		-3.588	12.616	1.264	15.931	-9	9
-1.069	10.66	1	17	-3	5		-3.588	12.616	1.505	15.903	-9	9
-1.069	10.66	1	17	-3	5		-3.588	12.616	1.214	15.867	-9	9
-1.069	10.66	1	17	-3	5		-3.588	12.616	1.282	16.239	-9	9
-1.069	10.66	1	17	-3	5		-3.567	12.561	1.403	15.844	-9	9
-1.085	10.687	1	17	-3	5		-3.567	12.561	1.131	16.041	-9	9
-1.047	10.646	1	17	-3	5		-3.567	12.561	1.505	15.794	-9	9
-1.047	10.646	1	17	-3	5		-3.567	12.561	1.377	16.012	-9	9
-1.047	10.646	1	17	-3	5		-3.567	12.561	1.25	16.017	-9	9
-1.081	10.618	1	17	-3	5		-3.567	12.561	1.368	16.058	-9	9
-1.066	10.635	1	17	-3	5		-3.567	12.561	1.389	15.945	-9	9
-1.106	10.684	1	17	-3	5		-3.567	12.561	1.402	16.136	-9	9
-1.106	10.684	1	17	-3	5		-3.548	12.535	1	16	-9	9
-1.106	10.684	1	17	-3	5		-3.561	12.554	1	16	-9	9
-1.106	10.684	1	17	-3	5		-3.584	12.539	1	16	-9	9
-1.106	10.684	1	17	-3	5		-3.584	12.539	1	16	-9	9
-1.106	10.684	1	17	-3	5		-3.584	12.539	1	16	-9	9
-1.106	10.684	1	17	-3	5		-3.584	12.539	1	16	-9	9
-1.106	10.684	1	17	-3	5		-3.584	12.539	1	16	-9	9
-1.106	10.684	0.933	16.873	-3	5		-3.584	12.539	1	16	-9	9
-1.136	10.632	0.771	16.428	-3	5		-3.593	12.528	1	16	-9	9
-1.136	10.632	0.657	16.264	-3	5		-3.548	12.475	1	16	-9	9
-1.136	10.632	0.551	16.406	-3	5		-3.548	12.475	1	16	-9	9
-1.173	10.592	0.765	16.287	-3	5		-3.332	12.622	1	16	-9	9
-1.173	10.592	0.61	16.344	-3	5		-3.305	12.653	1	16	-9	9
-1.173	10.592	0	17	-3	5		-3.385	12.579	1	16	-9	9
-1.229	10.662	0	17	-3	5		-3.36	12.674	1	16	-9	9
-1.229	10.662	0	17	-3	5		-3.42	12.637	1	16	-9	9
-1.27	10.692	0	17	-3	5		-3.42	12.637	1	16	-9	9
-1.27	10.692	0	17	-3	5		-3.399	12.683	1	16	-9	9
-1.27	10.692	0	17	-3	5		-3.475	12.663	0.92	15.942	-9	9
-1.27	10.692	0	17	-3	5		-3.412	12.652	1.66	15.739	-9	9
-1.308	10.692	0	17	-3	5		-3.412	12.652	1.517	15.856	-9	9
-1.308	10.692	0	17	-3	5		-3.412	12.652	1	16	-9	9
-1.308	10.692	-0.052	16.989	-3	5		-3.446	12.672	1	16	-9	9
-1.272	10.645	0.54	16.316	-3	5		-3.519	12.692	1	16	-9	9
-1.3	10.656	0.256	16.401	-3	5		-3.519	12.692	1	16	-9	9
-1.3	10.656	0.427	16.641	-3	5		-3.519	12.692	1	16	-9	9
-1.3	10.656	0.525	16.289	-3	5		-3.519	12.692	1	16	-9	9
-1.266	10.619	0.766	16.255	-3	5		-3.519	12.692	1	16	-9	9
-1.266	10.619	0.546	16.248	-3	5		-3.519	12.692	1	16	-9	9
-1.266	10.619	0	17	-3	5		-3.519	12.692	1	16	-9	9
-1.326	10.682	0	17	-3	5		-3.519	12.692	1	16	-9	9
-1.326	10.682	0	17	-3	5		-3.519	12.692	1	16	-9	9
-1.354	10.704	0	17	-3	5		-3.492	12.652	1	16	-9	9
-1.363	10.669	0	17	-3	5		-3.492	12.652	1	16	-9	9
-1.363	10.669	0	17	-3	5		-3.492	12.652	1	16	-9	9
-1.363	10.669	0	17	-3	5		-3.492	12.652	1	16	-9	9
-1.363	10.669	0	17	-3	5		-3.492	12.652	1	16	-9	9
-1.363	10.669	0	17	-3	5		-3.492	12.652	1	16	-9	9
-1.363	10.669	0	17	-3	5		-3.492	12.652	1	16	-9	9
-1.363	10.669	0	17	-3	5		-3.522	12.664	1	16	-9	9
-1.32	10.681	0	17	-3	5		-3.586	12.679	1	16	-9	9
-1.279	10.674	0	17	-3	5		-3.597	12.608	1	16	-9	9
-1.279	10.674	0	17	-3	5		-3.597	12.608	1	16	-9	9
-1.279	10.674	0	17	-3	5		-3.597	12.608	1	16	-9	9
-1.279	10.674	0	17	-3	5		-3.597	12.608	1	16	-9	9
-1.279	10.674	0	17	-3	5		-3.565	12.651	1	16	-9	9
-1.279	10.674	0	17	-3	5		-3.595	12.613	1	16	-9	9
-1.279	10.674	0	17	-3	5		-3.595	12.613	1	16	-9	9
-1.32	10.681	0	17	-3.057	4.941		-3.595	12.613	1	16	-9	9
-1.329	10.674	0	17	-3.056	4.992		-3.595	12.613	1	16	-9	9
-1.289	10.624	0	17	-3	5		-3.604	12.667	1	16	-9	9
-1.296	10.683	0	17	-3	5		-3.612	12.63	1	16	-9	9
-1.305	10.778	0	17	-3	5		-3.617	12.627	1	16	-9	9
-1.305	10.778	0	17	-3	5		-3.617	12.627	1	16	-9	9
-1.305	10.778	0	17	-3	5		-3.617	12.627	1	16	-9	9
-1.305	10.778	0	17	-3	5		-3.638	12.596	1	16	-9	9
-1.305	10.778	-0.031	16.963	-3	5		-3.638	12.596	1	16	-9	9
-1.249	10.715	0.412	16.472	-3	5		-3.638	12.596	1	16	-9	9
-1.224	10.784	0.585	16.477	-3	5		-3.637	12.672	1	16	-9	9
-1.224	10.784	0.545	16.532	-3	5		-3.698	12.634	1	16	-9	9
-1.285	10.898	0.548	16.671	-3	5		-3.698	12.634	1	16	-9	9
-1.285	10.898	1	17	-3	5		-3.698	12.634	1	16	-9	9
-1.236	10.939	1	17	-3	5		-3.698	12.634	1	16	-9.034	9.067
-1.236	10.939	1	17	-3	5		-3.666	12.664	1	16	-8.553	9.313
-1.258	10.903	1	17	-3	5		-3.629	12.732	1	16	-8.769	9.764
-1.258	10.903	1	17	-3	5		-3.703	12.737	1	16	-8.944	9.426
-1.313	10.92	1	17	-3	5		-3.703	12.737	1	16	-8.682	9.381
-1.307	11.022	1	17	-3.164	4.772		-3.703	12.737	1	16	-8.726	9.448
-1.331	11.057	1	17	-3.306	5.371		-3.703	12.737	1	16	-8.655	9.514
-1.331	11.057	1	17	-3.034	5.278		-3.703	12.737	1	16	-8.82	9.27
-1.331	11.057	1	17	-3.017	5.227		-3.703	12.737	1	16	-8.883	9.597
-1.331	11.057	1	17	-3.112	5.246		-3.839	12.985	1	16	-9.192	10.3
-1.275	11.052	1	17	-2.923	5.263		-3.792	12.765	1	16	-8.557	9.652
-1.275	11.052	1	17	-3.218	5.349		-3.792	12.765	1	16	-8.979	9.276
-1.25	11.125	1	17	-3.212	5.523		-3.792	12.765	1	16	-8.848	9.418
-1.356	11.227	1	17	-3.334	5.5		-3.881	12.969	1	16	-9.217	10.144
-1.356	11.227	1	17	-3.415	5.559		-3.9	13.074	1	16	-9.298	10.305
-1.395	11.272	1	17	-3.203	5.741		-3.829	12.95	1	16	-9.081	9.725
-1.395	11.272	1	17	-3.4	5.879		-3.829	12.95	1	16	-8.918	9.761
-1.395	11.272	1	17	-3.368	5.696		-3.952	13.084	1	16	-9.269	10.076
-1.395	11.272	1	17	-3.315	5.683		-4.072	13.245	1	16	-9.501	10.526
-1.395	11.272	1	17	-3.462	5.584		-4.082	13.317	1	16	-9.692	10.756
-1.421	11.276	1	17	-4	6		-4.049	13.284	1	16	-9.469	10.576
-1.539	11.322	1	17	-4	6		-4.049	13.284	1	16	-9.448	10.176
-1.617	11.341	1	17	-4	6		-4.049	13.284	1	16	-9.31	10.294
-1.602	11.31	1	17	-4	6		-4.049	13.284	1	16	-9.279	10.616
-1.602	11.31	1	17	-4	6		-4.049	13.284	1	16	-9.413	10.435
-1.602	11.31	1	17	-4	6		-4.049	13.284	1	16	-9.447	10.677
-1.602	11.31	1	17	-4	6		-4.049	13.284	1	16	-9.182	10.486
-1.602	11.31	1	17	-4	6		-4.088	13.368	1	16	-9.448	10.848
-1.521	11.301	1	17	-4	6		-4.046	13.354	1	16	-9.442	10.39
-1.521	11.301	1	17	-4	6		-4.046	13.354	1	16	-9.187	10.542
-1.541	11.324	1	17	-4	6		-4.046	13.354	1	16	-9.459	10.657
-1.541	11.324	1	17	-4	6		-4.046	13.354	1	16	-9.428	10.601
-1.541	11.324	1	17	-4	6		-4.036	13.372	1	16	-9	11
-1.541	11.324	1	17	-4	6		-4	13.385	1	16	-9	11
-1.541	11.324	1	17	-4	6		-4	13.385	1	16	-9	11
-1.513	11.339	1	17	-4	6		-4	13.385	1	16	-9	11
-1.513	11.339	1	17	-4.073	5.911		-4	13.385	1	16	-9	11
-1.465	11.306	1	17	-3.559	5.703		-4	13.385	1	16	-9	11
-1.465	11.306	1	17	-3.612	5.866		-4	13.385	1	16	-9	11
-1.465	11.306	1	17	-3.777	5.756		-3.98	13.444	1	16	-9	11
-1.465	11.306	1	17	-3.418	5.504		-3.98	13.444	1	16	-9	11
-1.488	11.271	1	17	-3.694	5.609		-3.98	13.444	1	16	-9	11
-1.488	11.271	1	17	-3.442	5.749		-3.98	13.444	1	16	-9	11
-1.488	11.271	1	17	-3.531	5.582		-3.98	13.444	1	16	-9	11
-1.464	11.308	1	17	-3.709	5.78		-4.004	13.389	1	16	-9	11
-1.464	11.308	1	17	-3.466	5.833		-4.004	13.389	1	16	-9	11
-1.464	11.308	1	17	-3.328	5.613		-4.004	13.389	1	16	-9	11
-1.524	11.386	1	17	-3.68	5.784		-3.957	13.455	1	16	-9	11
-1.509	11.573	1	17	-3.697	5.956		-3.98	13.444	1	16	-9	11
-1.509	11.573	1	17	-4	7		-3.98	13.444	1	16	-9	11
-1.537	11.668	1.082	17.078	-4	7		-4	13.462	1	16	-9	11
-1.554	11.696	0.664	17.306	-4	7		-4	13.462	1	16	-9	11
-1.554	11.696	0.579	17.216	-4	7		-4	13.462	1	16	-9	11
-1.463	11.682	0.929	17.209	-4	7		-4	13.462	1	16	-9	11
-1.463	11.682	0.664	17.271	-4	7		-4	13.462	1	16	-9	11
-1.467	11.671	0.625	17.315	-4	7		-4	13.462	1	16	-9	11
-1.467	11.671	0.805	17.226	-4	7		-4	13.462	1	16	-9	11
-1.584	11.799	0.467	17.448	-4	7		-4	13.462	1	16	-9	11
-1.584	11.799	0.463	17.414	-4	7		-4	13.462	1	16	-9	11
-1.584	11.799	0.592	17.39	-4	7		-4	13.462	1	16	-9	11
-1.584	11.799	0.516	17.272	-4	7		-4.004	13.439	1	16	-9.045	11.224
-1.584	11.799	0.363	17.418	-4	7		-4.033	13.406	1	16	-9.366	10.594
-1.584	11.799	0.452	17.415	-4	7		-4.036	13.446	1	16	-9.194	10.595
-1.584	11.799	0.436	17.253	-4	7		-4.036	13.446	1	16	-9.332	10.61
-1.565	11.848	0.429	17.471	-4	7		-4.036	13.446	1	16	-10	11
-1.565	11.848	0.47	17.55	-4	7		-4.089	13.499	1	16	-10	11
-1.565	11.848	0.65	17.309	-4	7		-4.095	13.481	1	16	-10	11
-1.516	11.831	0.376	17.44	-4	7		-4.112	13.488	1	16	-10	11
-1.516	11.831	0.664	17.378	-4	7		-4.112	13.488	1	16	-10	11
-1.553	11.872	0.472	17.772	-4	7		-4.112	13.488	1	16	-10	11
-1.553	11.872	0.439	17.436	-4	7		-4.112	13.488	1	16	-10	11
-1.553	11.872	0.647	17.169	-4	7		-4.112	13.488	1	16	-10	11
-1.553	11.872	0.586	17.478	-4	7		-4.112	13.488	1	16	-10	11
-1.531	11.964	0.615	17.629	-3.973	6.949		-4.079	13.6	1	16	-10	11
-1.545	12	0.667	17.578	-3.702	6.345		-4.101	13.536	1	16	-10	11
-1.513	11.973	0.518	17.536	-3.592	6.352		-4.101	13.536	1	16	-10	11
-1.513	11.973	0.71	17.616	-3.883	6.352		-4.081	13.594	1	16	-10	11
-1.513	11.973	0.648	17.571	-4	7		-4.081	13.594	1	16	-10	11
-1.54	12.027	0.56	17.47	-4	7		-4.087	13.658	1	16	-10	11
-1.54	12.027	0.598	17.871	-4	7		-4.112	13.588	1	16	-10	11
-1.54	12.027	0.594	17.445	-4	7		-4.157	13.538	1	16	-10	11
-1.54	12.027	0.818	17.668	-4	7		-4.012	13.758	1	16	-10	11
-1.565	12.118	0.666	17.642	-4	7		-4.052	13.602	1	16	-10	11
-1.565	12.118	0.599	17.738	-4	7		-3.971	13.768	1	16	-10	11
-1.565	12.118	0.683	17.713	-4	7		-4.014	13.651	1	16	-10	11
-1.565	12.118	0.505	17.709	-4	7		-3.985	13.722	1	16	-10	11
-1.587	12.203	0.604	17.632	-4	7		-3.967	13.733	1	16	-10	11
-1.587	12.203	1.015	17.666	-4	7		-3.99	13.763	1	16	-10	11
-1.587	12.203	1	18	-4	7		-4.003	13.727	1	16	-10	11
-1.555	12.229	1	18	-4	7		-4.003	13.727	1	16	-10	11
-1.539	12.309	1	18	-3.98	7.033		-4.003	13.727	1	16	-10	11
-1.592	12.409	1	18	-4.043	6.904		-4.003	13.727	1	16	-10	11
-1.592	12.409	1	18	-4.2	7.128		-4	13.769	1	16	-10	11
-1.592	12.409	1	18	-4.029	7.038		-4	13.769	1	16	-10	11
-1.587	12.459	1	18	-3.958	7.046		-4	13.769	1	16	-10	11
-1.587	12.459	1	18	-3.899	6.792		-3.966	13.75	1	16	-10	11
-1.587	12.459	1	18	-4.073	6.831		-4	13.727	1	16	-10	11
-1.587	12.459	1	18	-3.931	6.829		-4	13.727	1	16	-10	11
-1.587	12.459	1	18	-3.999	6.934		-4	13.727	1	16	-10	11
-1.587	12.459	1	18	-4.121	6.938		-4.044	13.757	1	16	-10	11
-1.587	12.459	1	18	-4.097	6.879		-4.044	13.757	1	16	-10	11
-1.586	12.575	1	18	-3.872	7.035		-4.044	13.757	1	16	-10	11
-1.607	12.522	1	18	-3.779	7.171		-4.044	13.757	1	16	-10	11
-1.607	12.522	1	18	-4.019	7.023		-4.044	13.757	1	16	-10	11
-1.607	12.522	1	18	-4	7		-4.044	13.757	1	16	-10	11
-1.595	12.571	1	18	-4	7		-4.007	13.761	1	16	-10	11
-1.554	12.528	1	18	-4	7		-4	13.78	1	16	-10	11
-1.554	12.528	1	18	-4	7		-4	13.8	1	16	-10	11
-1.554	12.528	1	18	-4	7		-4.115	13.786	0.938	16.044	-10	11
-1.572	12.469	1	18	-4	7		-4.074	13.826	1.355	16.336	-10	11
-1.572	12.469	1	18	-4	7		-4.074	13.826	1	17	-9.867	11.065
-1.572	12.469	1	18	-4	7		-4.1	13.927	1	17	-9.824	11.681
-1.572	12.469	1	18	-4	7		-4.05	13.949	1	17	-9.494	11.41
-1.554	12.528	1	18	-4	7		-4.104	13.967	1	17	-9.803	11.91
-1.554	12.528	0.875	18.003	-4	7		-4.048	14.017	1	17	-10	12
-1.581	12.538	0.677	18.089	-4	7		-4.127	14.026	1	17	-10	12
-1.523	12.585	0.762	18.271	-4	7		-4.113	14.059	1	17	-10	12
-1.523	12.585	0.807	18.201	-4	7		-4.113	14.059	1.066	16.975	-10	12
-1.523	12.585	0.724	17.982	-4	7		-4.07	13.992	1.347	16.351	-10	12
-1.57	12.554	0.616	18.077	-4	7		-4.07	13.992	1.322	16.473	-10	12
-1.57	12.554	1	19	-4	7		-4.07	13.992	1.51	16.462	-10	12
-1.545	12.636	1	19	-4	7		-4.084	14.077	1.412	16.622	-10	12
-1.545	12.636	1	19	-4	7		-4.084	14.077	1.459	16.629	-10	12
-1.545	12.636	1	19	-4	7		-4.047	14.01	1.38	15.992	-10	12
-1.508	12.663	1	19	-4	7		-3.999	14.074	1.752	15.59	-10	12
-1.508	12.663	1	19	-4	7		-4.047	14.096	1.5	16.449	-10	12
-1.503	12.668	1	19	-4	7		-4.112	14.104	1.27	16.576	-10	12
-1.508	12.721	1	19	-4	7		-4.112	14.104	1.452	16.598	-10.007	12.013
-1.462	12.769	1	19	-4	7		-4.065	14.056	1.179	16.443	-9.5	11.531
-1.462	12.769	1	19	-4	7		-4.063	14.068	1.402	16.549	-9.447	11.553
-1.462	12.769	1	19	-4	7		-4.063	14.068	1.51	16.435	-9.404	11.45
-1.395	12.711	1	19	-4	7		-4.112	14.048	1	16	-9.699	11.938
-1.395	12.711	1	19	-4	7		-4.171	14.147	1	16	-9.892	12.195
-1.395	12.711	1	19	-4	7		-4.1	14.104	1	16	-9.62	12.082
-1.417	12.75	1	19	-4	7		-4.041	14.053	1	16	-9.527	11.41
-1.417	12.75	1	19	-4	7		-4.041	14.053	1	16	-9.642	11.543
-1.417	12.75	1	19	-4	7		-4.046	14.051	1	16	-9.597	11.694
-1.417	12.75	1	19	-4	7		-4.015	14.054	1	16	-9.648	12.019
-1.417	12.75	1	19	-4	7		-4.045	14.042	1	16	-9.596	11.573
-1.417	12.75	1	19	-4	7		-4.045	14.042	1	16	-9.439	11.463
-1.462	12.769	1	19	-4	7		-4.05	13.997	1	16	-10	12
-1.445	12.817	1	19	-4	7		-4.056	13.997	1	16	-10	12
-1.445	12.817	1	19	-4	7		-4.089	14.034	1	16	-10	12
-1.445	12.817	1	19	-4	7		-4.155	14.047	1	16	-10	12
-1.445	12.817	1	19	-4	7		-4.105	14.05	1	16	-10	12
-1.445	12.817	1	19	-4	7		-4.105	14.05	1	16	-10	12
-1.445	12.817	1	19	-4	7		-4.124	14.106	1	16	-10	12
-1.445	12.817	1	19	-4	7		-4.154	14.154	1	16	-10	12
-1.445	12.817	0.972	18.896	-4	7		-4.154	14.154	1	16	-10	12
-1.465	12.761	0.652	18.504	-4	7		-4.154	14.154	1	16	-10	12
-1.52	12.704	1	19	-4	7		-4.154	14.154	1	16	-10	12
-1.508	12.805	1	19	-4	7		-4.154	14.154	1	16	-10	12
-1.508	12.805	1	19	-4	7		-4.219	14.173	1	16	-10	12
-1.508	12.805	1	19	-4	7		-4.219	14.173	1	16	-10	12
-1.494	12.797	1	19	-4	7		-4.219	14.173	1	16	-10	12
-1.494	12.797	1	19	-4	7		-4.219	14.173	1	16	-10	12
-1.51	12.767	1	19	-4	7		-4.219	14.173	1	16	-9.849	11.966
-1.51	12.767	1	19	-4	7		-4.196	14.162	1.09	15.97	-9.989	11.665
-1.51	12.767	1	19	-4	7		-4.16	14.207	1.521	16.732	-9.868	11.714
-1.568	12.911	0.983	19.101	-4	7		-4.16	14.207	1.352	16.781	-9.583	11.999
-1.611	12.844	0.503	18.372	-4	7		-4.16	14.207	1.522	16.569	-9.583	12.01
-1.611	12.844	0.547	18.528	-4	7		-4.189	14.162	1.372	16.386	-10	12
-1.611	12.844	0.533	18.013	-4	7		-4.237	14.129	1.556	16.229	-10	12
-1.611	12.844	0.637	18.349	-4	7		-4.217	14.173	1.621	16.478	-10	12
-1.611	12.844	0.759	18.374	-4	7		-4.229	14.191	1.333	16.207	-10	12
-1.528	12.932	0.888	18.573	-4	7		-4.23	14.238	1.207	16.591	-10	12
-1.515	12.946	0.649	18.504	-4	7		-4.23	14.238	1.282	16.402	-10	12
-1.515	12.946	1.05	18.584	-4	7		-4.23	14.238	1.404	16.458	-10	12
-1.515	12.946	0.791	18.284	-4	7		-4.23	14.238	1.255	16.631	-10	12
-1.449	12.921	1.25	18.432	-4	7		-4.245	14.227	1.266	16.691	-10	12
-1.449	12.921	1.061	18.514	-4	7		-4.246	14.286	1	17	-10	12
-1.508	12.892	1.176	18.458	-4	7		-4.26	14.377	1	17	-10	12
-1.563	12.918	1	19	-4	7		-4.282	14.33	1	17	-10	12
-1.538	12.989	1	19	-4	7		-4.282	14.33	1	17	-10	12
-1.538	12.989	1	19	-4	7		-4.359	14.351	1	17	-10	12
-1.605	13.006	1	19	-3.969	6.959		-4.359	14.351	1	17	-10	12
-1.609	13.069	1	19	-3.854	7.622		-4.359	14.351	1	17	-10	12
-1.6	13.167	1	19	-4.068	7.639		-4.365	14.467	1	17	-10	12
-1.6	13.167	1	19	-4.142	7.623		-4.364	14.455	1	17	-10	12
-1.6	13.167	1	19	-3.772	7.77		-4.364	14.455	1	17	-10	12
-1.647	13.204	1	19	-4.165	7.774		-4.364	14.455	1	17	-10	12
-1.647	13.204	1	19	-4.109	7.475		-4.364	14.455	1	17	-10	12
-1.647	13.204	1	19	-4.012	7.606		-4.364	14.455	1	17	-10	12
-1.647	13.204	1	19	-4.001	7.715		-4.364	14.455	1	17	-10	12
-1.647	13.204	1.094	19	-4.153	7.656		-4.348	14.513	1	17	-10	12
-1.671	13.17	0.566	18.73	-4.005	7.467		-4.341	14.528	1	17	-10	12
-1.671	13.17	0.701	18.596	-4	8		-4.341	14.528	1	17	-10	12
-1.662	13.202	0.979	18.582	-4	8		-4.308	14.538	1	17	-10	12
-1.662	13.202	0.664	18.654	-4	8		-4.327	14.468	1	17	-10	12
-1.685	13.22	0.797	18.765	-4	8		-4.327	14.468	1	17	-10	12
-1.701	13.126	0.694	18.54	-4	8		-4.298	14.414	1	17	-10	12
-1.701	13.126	0.662	18.909	-4	8		-4.298	14.414	1	17	-10	12
-1.701	13.126	0.87	18.507	-4	8		-4.298	14.414	1	17	-10	12
-1.681	13.107	0.832	18.639	-4	8		-4.298	14.414	1	17	-10	12
-1.681	13.107	0.509	18.63	-4	8		-4.298	14.414	1	17	-10	12
-1.681	13.107	1	19	-4	8		-4.298	14.414	1	17	-10	12
-1.656	13.148	1	19	-4	8		-4.298	14.414	1	17	-10	12
-1.674	13.111	1	19	-4	8		-4.298	14.414	1	17	-10	12
-1.707	13.201	1	19	-4	8		-4.32	14.484	1	17	-10	12
-1.707	13.201	1	19	-4	8		-4.327	14.468	1	17	-10	12
-1.707	13.201	1	19	-4	8		-4.327	14.468	1	17	-10	12
-1.707	13.201	1	19	-4	8		-4.327	14.468	1	17	-10	12
-1.707	13.201	1	19	-4	8		-4.327	14.468	1	17	-10	12
-1.784	13.341	1	19	-4	8		-4.308	14.462	1	17	-10	12
-1.784	13.341	1	19	-4	8		-4.322	14.432	1	17	-10	12
-1.759	13.406	1	19	-4	8		-4.322	14.432	1	17	-10	12
-1.759	13.406	1	19	-4	8		-4.322	14.432	1	17	-10	12
-1.759	13.406	1	19	-4	8		-4.322	14.432	1	17	-10	12
-1.778	13.416	1	19	-4	8		-4.364	14.455	0.78	16.995	-10	12
-1.778	13.416	1	19	-4	8		-4.337	14.377	1.337	16.382	-10	12
-1.778	13.416	1	19	-4	8		-4.329	14.454	1.259	16.727	-10	12
-1.778	13.416	1	19	-4	8		-4.329	14.454	1.278	16.705	-10	12
-1.778	13.416	1	19	-4	8		-4.329	14.454	1.332	16.631	-10	12
-1.778	13.416	1	19	-4	8		-4.329	14.454	1.21	16.784	-10	12
-1.778	13.416	1	19	-4	8		-4.329	14.454	1.268	16.489	-10	12
-1.778	13.416	1	19	-4	8		-4.329	14.454	1.336	16.653	-10	12
-1.778	13.416	1	19	-4	8		-4.346	14.432	1.066	16.712	-10	12
-1.778	13.416	1	19	-4	8		-4.346	14.432	1.148	16.685	-10	12
-1.778	13.416	1	19	-4	8		-4.346	14.432	1.165	16.66	-10	12
-1.778	13.416	1	19	-4	8		-4.346	14.432	1.245	16.727	-10	12
-1.778	13.416	1	19	-4	8		-4.367	14.513	1.159	16.539	-10	12
-1.778	13.416	1	19	-4	8		-4.439	14.55	1	17	-10	12
-1.778	13.416	1	19	-4	8		-4.428	14.596	1	17	-10	12
-1.732	13.51	1	19	-4	8		-4.445	14.555	1	17	-10	12
-1.777	13.574	1	19	-4	8		-4.487	14.546	1	17	-10	12
-1.777	13.574	1	19	-4	8		-4.487	14.546	1	17	-10	12
-1.777	13.574	1	19	-4	8		-4.487	14.546	1	17	-10	12
-1.777	13.574	1	19	-4	8		-4.487	14.546	1	17	-10	12
-1.686	13.665	1	19	-4	8		-4.487	14.546	1	17	-10	12
-1.686	13.665	1	19	-4	8		-4.487	14.546	1	17	-10	12
-1.639	13.67	1	19	-4	8		-4.321	14.614	1	17	-10	12
-1.639	13.67	1	19	-4	8		-4.435	14.593	1	17	-10	12
-1.653	13.715	1	19	-4	8		-4.376	14.661	1	17	-10	12
-1.653	13.715	1	19	-4	8		-4.445	14.632	1	17	-10	12
-1.653	13.715	1	19	-4	8		-4.492	14.595	1	17	-10	12
-1.653	13.715	1	19	-4	8		-4.467	14.722	1	17	-10	12
-1.653	13.715	1	19	-4	8		-4.467	14.722	1	17	-10	12
-1.653	13.715	1	19	-4	8		-4.467	14.722	1	17	-10	12
-1.653	13.715	1	19	-4	8		-4.276	14.805	1	17	-10	12
-1.653	13.715	1	19	-4	8		-4.278	14.843	1	17	-10	12
-1.689	13.717	1	19	-4	8		-4.352	14.852	1	17	-10	12
-1.689	13.717	1	19	-4	8		-4.312	14.825	1	17	-10	12
-1.689	13.717	1	19	-4	8		-4.312	14.825	1	17	-10	12
-1.652	13.759	1	19	-4	8		-4.312	14.825	1	17	-10	12
-1.621	13.768	1	19	-4	8		-4.3	14.853	1	17	-10	12
-1.621	13.768	1	19	-4	8		-4.265	14.881	1	17	-10	12
-1.621	13.768	1	19	-4	8		-4.3	14.898	1	17	-10	12
-1.621	13.768	1	19	-4	8		-4.3	14.898	1	17	-10	12
-1.621	13.768	1	19	-4.171	8.174		-4.3	14.898	1	17	-10	12
-1.657	13.816	1	19	-4.309	8.456		-4.3	14.898	1	17	-10	12
-1.746	13.852	1	19	-4.577	8.5		-4.3	14.898	1	17	-10	12
-1.807	13.961	1	19	-4.735	8.479		-4.308	14.923	1	17	-10	12
-1.807	13.961	1	19	-4.63	8.745		-4.361	14.908	1	17	-10	12
-1.807	13.961	1	19	-4.359	8.648		-4.361	14.908	1	17	-10	12
-1.874	13.976	1	19	-4.366	8.603		-4.385	14.923	1	17	-10	12
-1.874	13.976	1	19	-4.579	8.575		-4.385	14.923	1	17	-10	12
-1.811	13.997	1	19	-4.207	8.838		-4.385	14.923	1	17	-10	12
-1.811	13.997	1	19	-4.36	8.606		-4.385	14.923	1	17	-10	12
-1.811	13.997	1	19	-4.191	8.477		-4.385	14.923	1	17	-10	12
-1.718	13.926	1	19	-4.225	8.247		-4.385	14.923	1	17	-10	12
-1.662	13.918	1	19	-4.166	8.541		-4.385	14.923	1	17	-10	12
-1.662	13.918	1	19	-4.228	8.384		-4.385	14.923	1	17	-10	12
-1.662	13.918	1	19	-4.016	8.507		-4.385	14.923	1	17	-10	12
-1.662	13.918	1	19	-4.059	8.619		-4.355	14.878	1	17	-10	12
-1.71	13.93	1	19	-4.187	8.302		-4.4	14.9	1	17	-10	12
-1.71	13.93	1	19	-4.11	8.617		-4.4	14.9	1	17	-10	12
-1.75	14	1	19	-4.274	8.646		-4.4	14.9	1	17	-10	12
-1.781	13.989	1	19	-4.345	8.683		-4.4	14.9	1	17	-10	12
-1.753	13.987	1	19	-4.143	8.521		-4.376	14.892	1	17	-10	12
-1.747	13.939	1	19	-4.549	8.519		-4.394	14.9	1	17	-10	12
-1.747	13.939	1	19	-4.266	8.567		-4.394	14.9	1	17	-10	12
-1.747	13.939	1	19	-4	9		-4.394	14.9	1	17	-10	12
-1.772	14.132	1	19	-4	9		-4.394	14.9	1	17	-10	12
-1.772	14.132	1	19	-4	9		-4.394	14.9	1	17	-10	12
-1.772	14.132	1	19	-4	9		-4.394	14.9	1	17	-10	12
-1.772	14.132	1	19	-4	9		-4.394	14.9	1	17	-10	12
-1.772	14.132	1	19	-4	9		-4.394	14.9	1	17	-10	12
-1.772	14.132	1	19	-4	9		-4.394	14.9	1	17	-10	12
-1.772	14.132	1	19	-4	9		-4.394	14.9	1	17	-10	12
-1.769	14.231	1	19	-4	9		-4.394	14.9	1	17	-10	12
-1.777	14.227	1	19	-4	9		-4.4	14.9	1	17	-10	12
-1.777	14.227	1	19	-4	9		-4.319	14.912	1	17	-10	12
-1.752	14.202	1	19	-4	9		-4.309	14.936	1	17	-10	12
-1.752	14.202	1	19	-4	9		-4.302	14.904	1	17	-10	12
-1.771	14.231	1	19	-4	9		-4.313	14.933	1	17	-10	12
-1.771	14.231	1	19	-4	9		-4.335	14.991	1	17	-10	12
-1.771	14.231	1	19	-4	9		-4.344	15.048	1	17	-10	12
-1.771	14.231	1	19	-4	9		-4.402	15.069	1	17	-10	12
-1.771	14.231	1.056	19.072	-4	9		-4.409	15.054	0.947	16.893	-10	12
-1.8	14.3	0.75	19.87	-3.928	9.109		-4.397	15.083	1.26	17.17	-10	12
-1.796	14.347	0.32	19.879	-4.308	8.705		-4.362	15.082	1.403	17.027	-10	12
-1.796	14.347	0.579	19.831	-4.079	8.592		-4.37	15.106	1.287	17.409	-10	12
-1.796	14.347	1	20	-4.212	8.763		-4.37	15.106	1.213	17.407	-10	12
-1.787	14.377	1	20	-4.134	8.895		-4.37	15.106	1.108	17.49	-10	12
-1.787	14.377	1	20	-4.183	8.924		-4.37	15.106	1.165	17.529	-10	12
-1.787	14.377	1	20	-4.424	9.098		-4.37	15.106	1.255	17.297	-10	12
-1.787	14.377	1	20	-4.129	8.849		-4.37	15.106	1.031	17.306	-10	12
-1.787	14.377	1	20	-4.181	8.838		-4.37	15.106	1.215	17.338	-10	12
-1.787	14.377	1	20	-4.311	8.963		-4.37	15.106	1.097	17.384	-10	12
-1.768	14.32	1	20	-4.161	8.922		-4.397	15.083	1.282	17.48	-10	12
-1.768	14.32	1	20	-4.151	8.806		-4.361	15.107	1.22	17.445	-10	12
-1.768	14.32	1	20	-4.307	8.758		-4.361	15.107	1.134	17.572	-10	12
-1.796	14.348	1	20	-4.183	8.789		-4.361	15.107	1.238	17.57	-10	12
-1.796	14.348	1	20	-4.118	8.817		-4.367	15.121	1.235	17.116	-10	12
-1.796	14.348	1	20	-4.335	9.066		-4.337	15.132	1.122	17.443	-10	12
-1.796	14.348	1	20	-4.297	9.265		-4.337	15.132	1.315	17.351	-10	12
-1.769	14.412	1	20	-4	9		-4.337	15.132	1.222	17.591	-10	12
-1.75	14.417	1	20	-4	9		-4.337	15.132	1.185	17.541	-10	12
-1.75	14.417	1	20	-4	9		-4.337	15.132	1.285	17.422	-10	12
-1.722	14.456	1	20	-4	9		-4.308	15.137	1.124	17.531	-10	12
-1.722	14.456	0.986	19.977	-4	9		-4.308	15.137	1.262	17.567	-10	12
-1.775	14.39	0.555	20.024	-4	9		-4.312	15.157	1.28	16.92	-10	12
-1.775	14.39	0.741	19.938	-4	9		-4.341	15.192	1.111	17.491	-10	12
-1.775	14.39	0.732	19.885	-4	9		-4.383	15.138	1.319	17.31	-10	12
-1.801	14.444	1	20	-4	9		-4.383	15.138	1.11	17.265	-10	12
-1.872	14.491	1	20	-4	9		-4.383	15.138	1	18	-10	12
-1.872	14.491	1	20	-4	9		-4.393	15.178	1	18	-10	12
-1.872	14.491	1	20	-4	9		-4.429	15.235	0.956	17.799	-10	12
-1.872	14.491	1	20	-4	9		-4.443	15.161	1.174	16.932	-10	12
-1.872	14.491	1	20	-4	9		-4.452	15.184	0.949	17.412	-10	12
-1.872	14.491	1	20	-4	9		-4.412	15.138	1.361	17.251	-10	12
-1.9	14.441	1	20	-4	9		-4.412	15.138	1.271	17.453	-10	12
-1.919	14.548	1	20	-4	9		-4.412	15.138	1	18	-10	12
-1.919	14.548	1	20	-4	9		-4.385	15.231	1	18	-10	12
-1.919	14.548	1	20	-4	9		-4.355	15.213	1	18	-10	12
-1.919	14.548	1	20	-4	9		-4.364	15.273	1	18	-10	12
-1.928	14.598	1	20	-4	9		-4.364	15.273	1	18	-10	12
-1.928	14.598	1	20	-4	9		-4.364	15.273	1	18	-10	12
-1.928	14.598	1	20	-4	9		-4.364	15.273	1	18	-10	12
-1.928	14.598	1	20	-4	9		-4.333	15.305	1	18	-10	12
-1.928	14.598	1	20	-4	9		-4.357	15.296	1	18	-10	12
-1.928	14.598	1	20	-4	9		-4.357	15.296	1	18	-10	12
-1.928	14.598	1	20	-4	9		-4.32	15.241	1	18	-10	12
-1.876	14.603	1	20	-4	9		-4.32	15.241	1	18	-10	12
-1.876	14.603	1	20	-4	9		-4.259	15.344	1	18	-10	12
-1.876	14.603	1	20	-4	9		-4.267	15.325	1	18	-10	12
-1.876	14.603	1	20	-4	9		-4.267	15.325	1	18	-10	12
-1.888	14.604	1	20	-4	9		-4.255	15.386	1	18	-10	12
-1.888	14.604	1	20	-4	9		-4.279	15.377	1	18	-10	12
-1.888	14.604	1	20	-4	9		-4.279	15.377	1	18	-10	12
-1.862	14.669	1	20	-4.035	9.071		-4.267	15.325	1	18	-10	12
-1.912	14.699	1	20	-4.694	9.306		-4.267	15.325	0.884	17.889	-10	12
-1.912	14.699	1	20	-4.657	9.389		-4.241	15.293	1.356	17.78	-10	12
-1.897	14.733	1	20	-4.569	9.345		-4.241	15.293	1.18	17.548	-10	12
-1.897	14.733	1	20	-5	10		-4.241	15.293	1.379	17.703	-10	12
-1.929	14.785	1	20	-5	10		-4.241	15.293	1.295	17.431	-10	12
-1.929	14.785	1	20	-5	10		-4.241	15.293	1.375	17.624	-10	12
-1.929	14.785	1	20	-5	10		-4.272	15.313	1.59	17.066	-10	12
-1.865	14.766	1	20	-5	10		-4.29	15.362	1.185	17.835	-10	12
-1.865	14.766	1	20	-5	10		-4.29	15.362	1.22	17.662	-10	12
-1.865	14.766	1	20	-5	10		-4.285	15.347	1.176	17.656	-10	12
-1.865	14.766	1	20	-5	10		-4.285	15.347	1.188	17.827	-10	12
-1.851	14.781	1	20	-5	10		-4.254	15.376	1.315	17.625	-10	12
-1.851	14.781	1	20	-5	10		-4.254	15.376	1.317	17.726	-10	12
-1.851	14.781	1	20	-5	10		-4.254	15.376	1.372	17.881	-10	12
-1.851	14.781	1	20	-5	10		-4.266	15.407	1.159	17.825	-10	12
-1.851	14.781	1	20	-5	10		-4.266	15.407	1.296	17.921	-10	12
-1.851	14.781	1	20	-5	10		-4.266	15.407	1.456	17.794	-10	12
-1.851	14.781	1	20	-5	10		-4.252	15.429	1.527	17.388	-10	12
-1.851	14.781	1	20	-5	10		-4.255	15.484	1.196	18.109	-10	12
-1.851	14.781	1	20	-5	10		-4.255	15.484	1	18	-10	12
-1.851	14.781	1	20	-5	10		-4.345	15.525	1	18	-10	12
-1.851	14.781	1	20	-5	10		-4.297	15.543	1	18	-10.049	11.666
-1.851	14.781	1	20	-5	10		-4.286	15.647	1	18	-9.743	13.362
-1.851	14.781	1	20	-5	10		-4.286	15.647	1	18	-10	14
-1.83	14.783	1	20	-5	10		-4.332	15.696	1	18	-10	14
-1.8	14.784	1	20	-5	10		-4.308	15.692	1	18	-10	14
-1.852	14.768	1	20	-5	10		-4.308	15.692	1	18	-10	14
-1.872	14.772	1	20	-5	10		-4.308	15.692	1	18	-10	14
-1.872	14.772	1	20	-5	10		-4.308	15.692	1	18	-10	14
-1.872	14.772	1	20	-5	10		-4.327	15.719	1	18	-10	14
-1.956	14.832	1	20	-5	10		-4.327	15.719	1	18	-10	14
-1.956	14.832	1	20	-5	10		-4.308	15.769	1	18	-10	14
-1.956	14.832	1	20	-5	10		-4.308	15.769	1	18	-10	14
-1.956	14.832	1	20	-5	10		-4.308	15.769	1	18	-10	14
-1.956	14.832	1	20	-5	10		-4.308	15.769	1	18	-10	14
-1.956	14.832	1	20	-5	10		-4.308	15.769	1	18	-10	14
-1.956	14.832	1	20	-5	10		-4.308	15.769	1	18	-10	14
-1.956	14.832	1	20	-5	10		-4.308	15.769	1	18	-10	14
-1.972	14.788	1	20	-5	10		-4.365	15.768	1	18	-10	14
-1.972	14.788	1	20	-5	10		-4.365	15.768	1	18	-10	14
-1.972	14.788	1	20	-5	10		-4.365	15.768	1	18	-10	14
-1.998	14.849	1	20	-5	10		-4.365	15.768	1	18	-9.878	13.916
-1.998	14.866	1	20	-5	10		-4.355	15.724	1	18	-9.903	13.275
-1.997	14.925	1	20	-5	10		-4.39	15.757	1	18	-10.085	13.736
-1.982	14.928	1	20	-5	10		-4.382	15.733	1	18	-10.129	13.522
-1.982	14.928	1.219	19.98	-5	10		-4.382	15.733	1	18	-10	14
-1.977	14.937	1	20.083	-5	10		-4.385	15.769	1	18	-10	14
-1.977	14.937	0.897	20.181	-5	10		-4.378	15.729	1	18	-10	14
-1.974	15.007	1.319	19.982	-5	10		-4.407	15.68	1	18	-10	14
-1.974	15.007	1.086	20.12	-5	10		-4.407	15.68	1	18	-10	14
-1.974	15.007	1.108	19.926	-5	10		-4.407	15.68	1	18	-10	14
-1.98	15.037	1.095	20.118	-5	10		-4.407	15.68	1	18	-10	14
-1.98	15.037	1.233	20.302	-5	10		-4.371	15.635	1	18	-10	14
-1.969	15.037	0.979	20.319	-5	10		-4.291	15.663	1	18	-10	14
-1.969	15.037	1.072	20.488	-5	10		-4.145	15.689	1	18	-10	14
-1.969	15.037	1.023	19.904	-5	10		-4.26	15.716	1	18	-10	14
-1.969	15.037	0.992	20.134	-5	10		-4.26	15.716	1	18	-10	14
-1.969	15.037	1.235	20.386	-5	10		-4.26	15.716	1	18	-10	14
-1.969	15.037	1.279	20.219	-5	10		-4.26	15.716	1	18	-10	14
-1.947	15.031	1.227	20.247	-5	10		-4.26	15.716	1	18	-10	14
-1.968	15.115	1.121	20.385	-5	10		-4.223	15.734	1	18	-10	14
-1.968	15.115	1.228	20.151	-5	10		-4.223	15.734	1	18	-10	14
-1.968	15.115	1.057	20.152	-5.198	10.139		-4.223	15.734	1	18	-10	14
-1.978	15.111	1.022	20.17	-5.316	10.113		-4.223	15.734	1	18	-10	14
-2.015	15.094	1.184	20.061	-5.261	10.05		-4.119	15.738	1.042	17.823	-10	14
-2.015	15.094	1.205	20.277	-5.086	9.842		-4.044	15.721	1.69	17.278	-9.72	13.947
-2.015	15.094	1.157	20.298	-5.091	10.038		-4.038	15.778	1.714	17.732	-9.714	13.812
-2.015	15.094	1.193	20.259	-5.187	10.033		-4.038	15.778	1.538	17.919	-9.593	13.833
-2.014	15.097	1.09	20.115	-5.108	9.78		-4.038	15.778	1.545	17.835	-9.72	13.913
-2.014	15.097	1.02	20.233	-5	10		-4.038	15.778	1.644	17.815	-9.493	13.721
-2	15.1	1.005	20.368	-5	10		-4.06	15.785	1.676	17.586	-9.763	14.049
-2	15.1	1.02	20.208	-5	10		-4.1	15.9	1.674	17.281	-9.702	14.177
-2	15.1	1.189	20.178	-5	10		-4.1	15.9	1.574	17.894	-10	14
-2	15.125	1.031	20.116	-5	10		-4.112	15.878	1.65	17.562	-10	14
-2	15.125	0.907	20.15	-5	10		-4.12	15.903	1.657	17.946	-10	14
-2	15.125	1.149	20.404	-5	10		-4.12	15.903	1.471	17.844	-10	14
-2	15.125	1.154	20.285	-5	10		-4.151	15.906	1.529	17.803	-10	14
-2	15.125	1.308	20.15	-5	10		-4.147	15.882	1.546	17.725	-10	14
-2	15.125	1.101	20.285	-5	10		-4.147	15.882	1.474	17.858	-10	14
-2	15.125	1.24	20.227	-5	10		-4.142	15.824	1.584	17.249	-10	14
-2	15.125	1.297	20.368	-5	10		-4.138	15.914	1.533	17.671	-10	14
-1.977	15.114	1.264	20.251	-5	10		-4.138	15.914	1.431	17.745	-10	14
-1.95	15.133	1.102	20.402	-5	10		-4.138	15.914	1	18	-10.065	13.986
-1.933	15.158	0.996	20.2	-5	10		-4.147	16.064	1	18	-9.928	14.52
-1.961	15.174	1.108	20.289	-5	10		-4.141	15.996	1	18	-9.801	13.94
-1.961	15.174	1.165	20.376	-5	10		-4.141	15.996	1	18	-10	14
-1.961	15.174	1.318	20.168	-5	10		-4.134	16.026	1	18	-10	14
-1.933	15.158	1	21	-5	10		-4.157	15.983	1	18	-10	14
-1.952	15.266	1	21	-5.083	10.052		-4.093	16.033	1	18	-10	14
-1.948	15.278	1	21	-4.667	10.176		-4.124	15.975	1	18	-10	14
-1.963	15.386	1	21	-4.764	10.287		-4.141	16.007	1	18	-10.03	14.109
-1.963	15.386	1	21	-4.857	10.262		-4.194	16.109	1	18	-10.018	14.666
-1.963	15.386	1	21	-4.978	9.942		-4.144	16.056	1	18	-10.017	14.09
-1.963	15.386	1	21	-5.025	10.13		-4.144	16.056	1	18	-9.947	14.349
-1.963	15.386	1	21	-4.949	10.166		-4.144	16.056	1	18	-9.838	14.18
-1.963	15.386	1	21	-4.881	10.177		-4.15	16.123	1	18	-10.149	14.546
-1.99	15.459	1	21	-4.802	10.508		-4.143	16.099	1	18	-9.946	14.505
-1.991	15.513	1	21	-4.907	10.163		-4.143	16.099	1	18	-9.915	14.302
-1.991	15.513	1	21	-5.014	10.266		-4.143	16.099	1	18	-9.866	14.414
-2.011	15.544	1	21	-5	11		-4.177	16.112	1	18	-9.878	14.204
-2.008	15.61	1	21	-5	11		-4.177	16.112	1	18	-9.833	14.223
-2.008	15.61	1	21	-5	11		-4.177	16.112	1	18	-9.864	14.316
-2.008	15.61	1	21	-5	11		-4.149	16.203	1	18	-10.055	14.671
-1.983	15.653	1	21	-5	11		-4.142	16.179	1	18	-9.889	14.174
-1.964	15.604	1	21	-5	11		-4.155	16.195	1	18	-9.919	14.181
-1.964	15.604	1	21	-4.867	10.884		-4.155	16.195	1	18	-10	15
-1.972	15.519	1	21	-5.191	10.275		-4.21	16.244	1	18	-10	15
-1.972	15.519	1	21	-4.775	10.48		-4.173	16.224	1	18	-10	15
-2.008	15.567	1	21	-5.148	10.374		-4.173	16.224	1	18	-10	15
-2.008	15.567	1	21	-5.097	10.49		-4.173	16.224	1	18	-10	15
-2.008	15.567	1	21	-4.89	10.263		-4.173	16.224	1	18	-10	15
-2.008	15.567	1	21	-5.15	10.404		-4.173	16.224	1	18	-10	15
-2.04	15.474	1	21	-5.066	10.109		-4.173	16.224	1	18	-10	15
-2.04	15.474	1	21	-5.048	10.284		-4.173	16.224	1	18	-10	15
-2.063	15.518	1	21	-4.824	10.395		-4.173	16.224	1	18	-10	15
-2.045	15.496	1.079	20.993	-4.809	10.269		-4.192	16.224	1	18	-10	15
-2.065	15.468	0.912	20.744	-4.959	10.266		-4.231	16.231	1	18	-10	15
-2.065	15.468	0.863	20.688	-4.956	10.126		-4.231	16.231	1	18	-10	15
-2.065	15.468	0.733	20.673	-4.939	10.191		-4.204	16.256	1	18	-10	15
-2.123	15.506	0.632	20.925	-4.849	10.122		-4.204	16.256	1	18	-10	15
-2.091	15.545	1	21	-5.064	10.152		-4.219	16.254	1	18	-10	15
-2.071	15.56	1	21	-4.926	10.164		-4.219	16.254	1	18	-10	15
-2.071	15.56	1	21	-4.945	10.227		-4.219	16.254	1	18	-10	15
-2.086	15.595	1	21	-5	11		-4.243	16.31	1	18	-10	15
-2.09	15.652	1	21	-5	11		-4.243	16.31	1	18	-10	15
-2.114	15.626	1	21	-5	11		-4.243	16.31	1	18	-10	15
-2.114	15.626	1	21	-5	11		-4.243	16.31	1	18	-10	15
-2.114	15.626	1	21	-5	11		-4.273	16.364	1	18	-10	15
-2.114	15.626	0.979	21.271	-5	11		-4.273	16.364	1	18	-10	15
-2.139	15.614	0.72	21.085	-5	11		-4.273	16.364	1	18	-10	15
-2.107	15.643	0.548	20.853	-5	11		-4.273	16.364	1	18	-10	15
-2.091	15.687	0.728	20.994	-5	11		-4.273	16.364	1	18	-10	15
-2.096	15.77	0.66	21.249	-5	11		-4.273	16.364	1	18	-10	15
-2.096	15.77	1	21	-5.024	10.767		-4.258	16.389	1	18	-10	15
-2.073	15.721	1	21	-4.943	10.4		-4.258	16.389	1	18	-10	15
-2.073	15.721	1	21	-5.011	10.441		-4.258	16.389	1	18	-10	15
-2.073	15.721	1	21	-4.975	10.442		-4.258	16.389	1	18	-10	15
-2.053	15.706	1	21	-4.743	10.671		-4.258	16.389	1	18	-10	15
-2.063	15.652	1	21	-5.036	10.308		-4.258	16.389	1	18	-10	15
-2.085	15.672	1	21	-4.727	10.496		-4.258	16.389	1	18	-10	15
-2.126	15.733	1	21	-5.176	10.476		-4.273	16.455	1	18	-10	15
-2.126	15.733	1	21	-4.96	10.453		-4.273	16.455	1	18	-10	15
-2.126	15.733	1	21	-4.904	10.58		-4.273	16.455	1	18	-10	15
-2.126	15.733	1	21	-5.037	10.592		-4.3	16.5	1	18	-10	15
-2.126	15.733	1	21	-4.863	10.549		-4.3	16.5	1	18	-10	15
-2.126	15.733	1.04	20.948	-4.971	10.362		-4.29	16.579	1	18	-10	15
-2.133	15.786	0.597	21.275	-5.008	10.586		-4.274	16.57	1	18	-10	15
-2.193	15.82	0.537	20.883	-5.166	10.516		-4.274	16.57	1	18	-10	15
-2.214	15.8	0.66	21.218	-5.046	10.54		-4.266	16.614	1	18	-10	15
-2.2	15.9	0.466	21.09	-4.911	10.554		-4.251	16.606	1	18	-10	15
-2.25	15.895	0.664	21.179	-5.114	10.507		-4.301	16.568	1	18	-10	15
-2.25	15.895	0.594	21.141	-5.127	10.6		-4.305	16.629	1	18	-10	15
-2.25	15.895	0.451	21.328	-5	11		-4.305	16.629	1	18	-10	15
-2.243	15.936	1	22	-5	11		-4.305	16.629	1	18	-10	15
-2.204	16.005	1	22	-5	11		-4.305	16.629	1	18	-10	15
-2.204	16.005	1	22	-5	11		-4.332	16.65	1	18	-10	15
-2.172	16.096	1	22	-5	11		-4.306	16.657	1	18	-10	15
-2.247	16.087	1	22	-5	11		-4.306	16.657	1	18	-10	15
-2.247	16.087	1	22	-5	11		-4.323	16.666	1	18	-10	15
-2.172	16.096	1	22	-5	11		-4.341	16.691	1	18	-10	15
-2.115	16.087	1	22	-5	11		-4.359	16.701	1.115	18.093	-10	15
-2.133	16.065	1	22	-5	11		-4.307	16.8	1.514	18.269	-10	15
-2.18	16.069	1	22	-4.86	11.103		-4.282	16.792	1.471	18.498	-10	15
-2.176	16.042	0.902	22.013	-4.92	10.762		-4.282	16.792	1	19	-10	15
-2.224	15.961	0.486	21.403	-5	11		-4.359	16.816	1	19	-10	15
-2.222	16	0	22	-5	11		-4.319	16.842	1	19	-10	15
-2.275	16.067	0	22	-5	11		-4.319	16.842	1	19	-10	15
-2.23	16.065	0	22	-5	11		-4.347	16.863	1	19	-10	15
-2.23	16.065	0	22	-5	11		-4.4	16.886	1	19	-10	15
-2.239	16.062	0	22	-5	11		-4.415	16.894	1	19	-10	15
-2.239	16.062	0	22	-5	11		-4.415	16.894	1	19	-10	15
-2.239	16.062	0	22	-5	11		-4.479	16.997	1	19	-10	15
-2.267	15.991	0	22	-5	11		-4.479	16.997	1	19	-10	15
-2.241	15.992	-0.099	21.845	-5	11		-4.479	16.997	1	19	-10	15
-2.189	15.91	0.553	21.381	-5	11		-4.479	16.997	1	19	-10	15
-2.142	15.909	0.601	21.194	-5	11		-4.479	16.997	1	19	-10	15
-2.142	15.909	0.646	21.343	-5	11		-4.479	16.997	1	19	-10	15
-2.142	15.909	0.885	21.012	-5	11		-4.482	17.052	1	19	-10	15
-2.142	15.909	0.626	21.14	-5	11		-4.497	17.06	1	19	-10	15
-2.142	15.909	0.761	21.342	-5	11		-4.497	17.06	1	19	-10	15
-2.142	15.909	0.773	21.237	-5	11		-4.497	17.06	1	19	-10	15
-2.142	15.909	0.592	21.081	-5	11		-4.497	17.06	1	19	-10	15
-2.137	16.006	0.699	21.214	-5	11		-4.497	17.06	1	19	-10	15
-2.118	16.03	0.607	21.129	-5	11		-4.497	17.06	1	19	-10	15
-2.137	16.104	0.992	21.472	-5	11		-4.48	16.997	1	19	-10	15
-2.137	16.104	0.661	21.331	-5	11		-4.427	16.926	1	19	-10	15
-2.202	16.121	1	22	-5	11		-4.427	16.926	1	19	-10	15
-2.182	16.182	1	22	-5	11		-4.427	16.926	1	19	-10	15
-2.182	16.182	1	22	-5	11		-4.512	16.956	1	19	-10	15
-2.182	16.182	1	22	-5	11		-4.544	16.976	1	19	-10	15
-2.182	16.182	1	22	-5	11		-4.544	16.976	1	19	-10	15
-2.182	16.182	1	22	-5	11		-4.544	16.976	1	19	-10	15
-2.182	16.182	1	22	-5	11		-4.596	16.921	1	19	-10	15
[truncated: 118,002 more rows]
